# Supplementary material for: 2-(2,4,6-Trichloro­phen­oxy)ethyl bromide
Source: Acta Crystallogr Sect E Struct Rep Online. 2009 Oct 28;65(Pt 11):o2850. doi: 10.1107/S1600536809043256 (PMC2971271; doi:10.1107/S1600536809043256)
Supplement: Supplementary file 2 [file e-65-o2850-Isup2.hkl]

# 
# h,k,l, Fc-squared, Fo-squared, sigma(Fo-squared) and status flag 
# 
data_I
_shelx_title '    X in P-1' 
_shelx_refln_list_code          4 
_shelx_F_calc_maximum      140.49 
_exptl_crystal_F_000       296.00 
_reflns_d_resolution_high  0.8324 
 
loop_ 
 _symmetry_equiv_pos_as_xyz 
 'x, y, z' 
 '-x, -y, -z' 
 
_cell_length_a     4.0550 
_cell_length_b     8.6270 
_cell_length_c    15.1830 
_cell_angle_alpha  90.730 
_cell_angle_beta   94.810 
_cell_angle_gamma  90.420 
 
_shelx_F_squared_multiplier     1.000 
 
loop_ 
 _refln_index_h 
 _refln_index_k 
 _refln_index_l 
 _refln_F_squared_calc 
 _refln_F_squared_meas 
 _refln_F_squared_sigma 
 _refln_observed_status 
   1   0   0      642.18      651.10      7.26 o 
   2   0   0      808.64      773.96     12.18 o 
   3   0   0      168.87      184.29     10.01 o 
   4   0   0       41.12       34.32     12.71 o 
  -4   1   0       94.59       87.07     14.16 o 
  -3   1   0      553.56      525.90     14.53 o 
  -2   1   0     1357.40     1357.73     15.76 o 
  -1   1   0     4753.05     4288.32     85.84 o 
   0   1   0        4.37       11.04      0.82 o 
   1   1   0     2282.04     2318.94     15.01 o 
   2   1   0     1724.37     1482.06     24.02 o 
   3   1   0      233.39      200.31     12.19 o 
   4   1   0      194.47      185.29     15.46 o 
  -4   2   0        3.94       -0.44     12.44 o 
  -3   2   0      160.89      177.70     10.62 o 
  -2   2   0      855.97      823.23     13.17 o 
  -1   2   0     2051.27     2037.91     15.24 o 
   0   2   0     5730.55     5457.66    178.06 o 
   1   2   0     6849.94     6614.05    132.04 o 
   2   2   0      153.62      153.01      7.03 o 
   3   2   0       53.62       41.13      8.36 o 
   4   2   0        8.70       18.57     15.15 o 
  -4   3   0      142.16      121.09     17.12 o 
  -3   3   0       72.87       72.22      9.50 o 
  -2   3   0     1307.20     1267.63     17.24 o 
  -1   3   0     3255.80     3205.00     22.54 o 
   0   3   0      380.90      356.27      8.62 o 
   1   3   0       45.29       50.40      4.61 o 
   2   3   0      840.62      840.13     14.72 o 
   3   3   0      498.37      521.47     15.46 o 
   4   3   0       31.18       38.17     11.79 o 
  -4   4   0       36.25       38.04     16.26 o 
  -3   4   0       29.36       24.83      9.91 o 
  -2   4   0       11.91       22.10      6.15 o 
  -1   4   0     1148.80     1144.43     15.21 o 
   0   4   0     1392.17     1411.36     11.53 o 
   1   4   0     3178.94     3218.70     27.27 o 
   2   4   0      168.13      171.14      8.79 o 
   3   4   0       35.95       42.49      9.27 o 
   4   4   0        4.59       -2.62     12.18 o 
  -4   5   0        7.16        3.62     17.88 o 
  -3   5   0      248.24      258.46     15.36 o 
  -2   5   0      200.50      191.24     10.80 o 
  -1   5   0      251.56      244.60      9.44 o 
   0   5   0     1436.99     1501.72     49.09 o 
   1   5   0      477.02      468.51     12.49 o 
   2   5   0      199.46      190.18     10.21 o 
   3   5   0       23.78       28.30     10.71 o 
   4   5   0       68.43       70.24     14.15 o 
  -3   6   0       14.17       40.30     12.41 o 
  -2   6   0        9.83       19.88      9.27 o 
  -1   6   0       78.07       74.55      8.65 o 
   0   6   0      491.99      507.24     11.67 o 
   1   6   0      659.25      624.58     15.77 o 
   2   6   0      129.04      136.41     10.85 o 
   3   6   0        1.92        3.75     10.26 o 
  -3   7   0        1.20      -14.12     14.12 o 
  -2   7   0      103.07      119.05     12.50 o 
  -1   7   0      548.53      507.68     15.75 o 
   0   7   0       65.59       58.75      6.38 o 
   1   7   0      146.27      144.39     10.73 o 
   2   7   0      139.93      134.74     12.38 o 
   3   7   0        5.78        9.06     10.99 o 
  -3   8   0        0.13       13.52     16.74 o 
  -2   8   0        5.25        7.74     12.25 o 
  -1   8   0        0.40       -6.71      9.67 o 
   0   8   0      249.79      240.38      9.59 o 
   1   8   0       33.23       36.83      9.97 o 
   2   8   0       18.84       17.48     11.19 o 
   3   8   0       19.93        6.34     13.15 o 
  -2   9   0        5.77       20.93     14.43 o 
  -1   9   0      105.20      118.95     14.00 o 
   0   9   0        6.03        2.31      7.69 o 
   1   9   0        0.96       -4.22     10.18 o 
   2   9   0        0.08       -2.08     11.37 o 
  -1  10   0        7.34       -3.31     13.51 o 
   0  10   0       18.69        9.54     11.51 o 
   1  10   0       85.46      102.58     14.73 o 
  -1 -10   1        0.08       -6.95     12.52 o 
   0 -10   1        7.51       12.95      9.23 o 
   1 -10   1        8.34       28.11     13.55 o 
  -2  -9   1        7.61        0.00     12.25 o 
  -1  -9   1       37.49       40.01     11.61 o 
   0  -9   1        0.35       -2.14      7.43 o 
   1  -9   1        9.50        7.10     12.37 o 
   2  -9   1        0.80        0.00     13.57 o 
  -3  -8   1        1.89       15.29     11.32 o 
  -2  -8   1        2.65       18.05     10.00 o 
  -1  -8   1      109.75      117.03     11.11 o 
   0  -8   1       15.32       18.46      6.99 o 
   1  -8   1      132.44      164.09     12.57 o 
   2  -8   1       63.44       59.99     13.96 o 
   3  -8   1        0.29       -6.92     15.97 o 
  -3  -7   1        5.29       -6.46     11.12 o 
  -2  -7   1      103.91       87.93     11.94 o 
  -1  -7   1       11.32       12.35      8.30 o 
   0  -7   1       17.56       19.08      6.24 o 
   1  -7   1       50.93       59.11      9.61 o 
   2  -7   1       36.82       27.10     11.78 o 
   3  -7   1       89.66       79.27     16.43 o 
  -3  -6   1       25.17       22.34     11.28 o 
  -2  -6   1        6.98       -2.07      8.03 o 
  -1  -6   1      210.03      211.81     10.41 o 
   0  -6   1      467.71      451.11     21.21 o 
   1  -6   1      130.29      126.79      9.15 o 
   2  -6   1     1472.58     1529.80     25.10 o 
   3  -6   1        3.24      -12.66     12.66 o 
  -4  -5   1       18.40       38.80     12.85 o 
  -3  -5   1       28.86       54.31      9.46 o 
  -2  -5   1      261.15      257.71     11.31 o 
  -1  -5   1       44.80       45.90      6.44 o 
   0  -5   1      473.78      491.57      7.97 o 
   1  -5   1        2.56       -4.06      5.66 o 
   2  -5   1       44.89       46.94      8.05 o 
   3  -5   1       97.46      126.54     12.68 o 
   4  -5   1       93.17      121.30     20.23 o 
  -4  -4   1        5.14      -11.28     12.56 o 
  -3  -4   1       23.09       51.88      8.70 o 
  -2  -4   1     1039.77     1104.30     18.23 o 
  -1  -4   1      269.81      310.70      8.99 o 
   0  -4   1     1053.98     1056.74     20.13 o 
   1  -4   1     1457.08     1473.39     17.24 o 
   2  -4   1      109.84      105.76      7.87 o 
   3  -4   1      458.16      493.39     16.51 o 
   4  -4   1        0.16        1.08     14.73 o 
  -4  -3   1       18.76       21.50     12.22 o 
  -3  -3   1       90.99       92.02      9.82 o 
  -2  -3   1      536.34      508.40     11.95 o 
  -1  -3   1      112.89      112.18      5.41 o 
   0  -3   1       27.39       20.16      5.44 o 
   1  -3   1     1076.96     1088.10     12.96 o 
   2  -3   1      373.07      388.79     10.29 o 
   3  -3   1      138.68      129.73     11.03 o 
   4  -3   1      128.02      120.71     16.20 o 
  -4  -2   1        1.74       11.02     15.97 o 
  -3  -2   1       45.07       54.46      9.46 o 
  -2  -2   1        6.08        2.70      4.88 o 
  -1  -2   1     1475.78     1573.04     14.16 o 
   0  -2   1      948.05      997.37     14.12 o 
   1  -2   1      934.77     1017.11     10.51 o 
   2  -2   1     1065.45     1044.26     14.39 o 
   3  -2   1      782.71      787.88     17.34 o 
   4  -2   1        3.89       14.18     12.95 o 
  -4  -1   1       46.67       27.24     15.13 o 
  -3  -1   1      561.36      487.29     18.60 o 
  -2  -1   1       20.32       20.58      6.09 o 
  -1  -1   1     3787.39     3726.85     21.55 o 
   0  -1   1      275.91      303.81      2.66 o 
   1  -1   1       76.38       90.94      3.17 o 
   2  -1   1      350.72      329.60      8.29 o 
   3  -1   1      629.79      622.75     15.60 o 
   4  -1   1      194.17      236.16     16.14 o 
  -4   0   1       32.19       23.52     12.36 o 
  -3   0   1       63.33       65.82      8.76 o 
  -2   0   1      305.90      285.47      9.26 o 
  -1   0   1     1118.17     1162.59     12.55 o 
   0   0   1      608.35      680.23     18.99 o 
   1   0   1     1128.64     1136.10      9.92 o 
   2   0   1     1892.72     1832.03     18.18 o 
   3   0   1      439.49      424.96     13.74 o 
   4   0   1       53.68       69.77     13.36 o 
  -4   1   1      117.27      106.57     14.67 o 
  -3   1   1      144.90      137.09     10.34 o 
  -2   1   1     1680.79     1663.55     18.29 o 
  -1   1   1       32.70       31.90      2.61 o 
   0   1   1      166.77      183.63      2.54 o 
   1   1   1     6472.03     5710.39    133.07 o 
   2   1   1      960.57      942.68     19.91 o 
   3   1   1       37.77       42.57      7.84 o 
   4   1   1      139.74      131.74     14.39 o 
  -4   2   1        6.04        6.08     13.08 o 
  -3   2   1       44.66       41.29      8.55 o 
  -2   2   1      234.18      255.83      8.07 o 
  -1   2   1      103.26       91.92      4.03 o 
   0   2   1     1692.79     1713.85     26.39 o 
   1   2   1      281.91      284.93      6.78 o 
   2   2   1     2001.52     1893.52     21.45 o 
   3   2   1      213.95      226.80     12.17 o 
   4   2   1       40.35       45.90     20.35 o 
  -4   3   1      181.90      173.26     18.22 o 
  -3   3   1      391.95      377.29     14.91 o 
  -2   3   1       80.35       76.17      6.72 o 
  -1   3   1     3307.18     3395.52     23.90 o 
   0   3   1       97.59      100.77      3.48 o 
   1   3   1      300.90      311.56      8.14 o 
   2   3   1       48.04       54.61      6.45 o 
   3   3   1      112.18      113.55      9.92 o 
   4   3   1       68.68       61.67     13.76 o 
  -4   4   1       14.06       27.81     15.37 o 
  -3   4   1        4.96       -6.70      8.97 o 
  -2   4   1      789.40      796.11     15.60 o 
  -1   4   1       60.03       66.10      5.64 o 
   0   4   1      101.99       99.86      4.23 o 
   1   4   1     2278.51     2261.31     23.29 o 
   2   4   1       15.38       21.69      6.76 o 
   3   4   1      493.00      454.20     16.29 o 
   4   4   1       17.72       34.08     12.93 o 
  -4   5   1       14.47       34.81     16.62 o 
  -3   5   1      160.74      179.88     14.27 o 
  -2   5   1      158.34      175.13     10.29 o 
  -1   5   1       10.89       27.78      6.37 o 
   0   5   1      334.73      360.45     16.39 o 
   1   5   1        0.38       -2.39      5.71 o 
   2   5   1       60.79       57.73      8.29 o 
   3   5   1       30.87       25.26      9.88 o 
   4   5   1       14.47       11.32     13.97 o 
  -3   6   1        2.49        5.91     12.29 o 
  -2   6   1       57.45       48.63      9.85 o 
  -1   6   1     1308.16     1266.32     21.05 o 
   0   6   1      351.57      350.92      8.60 o 
   1   6   1      255.59      271.23     11.49 o 
   2   6   1      216.21      200.80     11.99 o 
   3   6   1        9.66       17.31     10.48 o 
  -3   7   1       26.71       23.80     15.74 o 
  -2   7   1       77.32       61.26     12.14 o 
  -1   7   1        7.86       16.45      8.84 o 
   0   7   1      133.48      124.73      7.35 o 
   1   7   1        4.16       -0.29      7.88 o 
   2   7   1       26.95       35.52     10.07 o 
   3   7   1        4.70       13.92     11.34 o 
  -3   8   1        1.61       -5.57     15.40 o 
  -2   8   1       49.32       48.35     13.52 o 
  -1   8   1        2.22       -1.41      9.19 o 
   0   8   1       17.54       27.83      9.06 o 
   1   8   1       12.38       -2.71      9.07 o 
   2   8   1       16.91       11.86     11.09 o 
   3   8   1       11.14        6.46     13.27 o 
  -2   9   1       24.60       24.28     15.33 o 
  -1   9   1       24.29       54.42     11.92 o 
   0   9   1       16.12        5.78      8.17 o 
   1   9   1       28.03       23.55     11.48 o 
   2   9   1       13.83       26.15     12.14 o 
  -1  10   1        3.81       -4.24     12.76 o 
   0  10   1        0.20        6.90     17.79 o 
   1  10   1        0.81       28.58     11.94 o 
  -1 -10   2        9.10       15.27     13.20 o 
   0 -10   2       92.69       89.18     13.49 o 
   1 -10   2       15.55       16.77     14.60 o 
  -2  -9   2        6.80       26.85     11.24 o 
  -1  -9   2        1.01       14.96     10.63 o 
   0  -9   2        1.73        0.46      7.63 o 
   1  -9   2        6.48        7.59     12.27 o 
   2  -9   2       61.50       80.99     16.14 o 
  -3  -8   2        0.17       -8.42     12.46 o 
  -2  -8   2       32.05       24.32     11.45 o 
  -1  -8   2       90.41       90.35     11.64 o 
   0  -8   2        1.52       -1.12      7.46 o 
   1  -8   2      139.76      144.33     12.88 o 
   2  -8   2        0.90       12.85     12.34 o 
   3  -8   2        4.74       18.80     18.23 o 
  -3  -7   2       58.66       35.02     13.62 o 
  -2  -7   2       10.07        2.73      9.44 o 
  -1  -7   2      162.61      156.93     11.34 o 
   0  -7   2      114.38      119.48      6.87 o 
   1  -7   2        8.72       10.98      8.62 o 
   2  -7   2       91.84       88.31     12.15 o 
   3  -7   2        0.92       29.27     14.92 o 
  -3  -6   2        4.96        9.39     11.02 o 
  -2  -6   2       27.10       16.58      8.86 o 
  -1  -6   2      300.95      297.15     11.99 o 
   0  -6   2      268.33      252.02     10.26 o 
   1  -6   2      434.57      438.80     13.56 o 
   2  -6   2       18.48       14.12      9.24 o 
   3  -6   2       35.88       27.16     13.63 o 
  -4  -5   2        2.55       -3.21     12.84 o 
  -3  -5   2      218.90      227.83     13.49 o 
  -2  -5   2      542.33      561.12     15.29 o 
  -1  -5   2        9.52        3.47      6.11 o 
   0  -5   2      590.34      595.14      8.91 o 
   1  -5   2      380.48      352.87     10.34 o 
   2  -5   2      201.54      210.83     10.88 o 
   3  -5   2       17.74       10.07     11.97 o 
   4  -5   2       53.07       57.13     18.89 o 
  -4  -4   2       17.75       20.79     12.68 o 
  -3  -4   2        5.56        3.83      8.64 o 
  -2  -4   2      105.12      104.67      8.34 o 
  -1  -4   2      824.73      828.74     14.10 o 
   0  -4   2     2455.97     2559.24     30.43 o 
   1  -4   2      179.21      172.77      7.45 o 
   2  -4   2      527.39      531.38     13.37 o 
   3  -4   2        1.32       -9.89      9.89 o 
   4  -4   2       12.57        6.51     15.68 o 
  -4  -3   2      149.45      172.98     15.78 o 
  -3  -3   2      128.68      129.57     10.71 o 
  -2  -3   2     1628.52     1658.28     20.79 o 
  -1  -3   2     2773.25     3003.08     23.27 o 
   0  -3   2     1412.88     1476.79     47.10 o 
   1  -3   2      240.28      229.83      6.85 o 
   2  -3   2      145.78      153.68      7.69 o 
   3  -3   2      376.76      371.72     14.69 o 
   4  -3   2        1.95      -13.97     13.97 o 
  -4  -2   2      178.46      120.28     19.09 o 
  -3  -2   2        2.93       -2.11      6.22 o 
  -2  -2   2      501.04      503.05     11.70 o 
  -1  -2   2       66.16       70.60      4.23 o 
   0  -2   2    12449.01    13618.19    933.14 o 
   1  -2   2      923.25      919.18     10.42 o 
   2  -2   2      202.85      209.53      7.80 o 
   3  -2   2      441.96      413.94     14.59 o 
   4  -2   2        8.44       -3.13     13.66 o 
  -4  -1   2      119.94      122.32     16.86 o 
  -3  -1   2     1024.68      947.33     25.00 o 
  -2  -1   2      908.06      864.09     18.70 o 
  -1  -1   2     5776.67     5899.10     32.30 o 
   0  -1   2      435.02      443.49      3.87 o 
   1  -1   2      337.52      372.67      6.11 o 
   2  -1   2      190.18      190.29      7.15 o 
   3  -1   2      158.17      158.34     10.41 o 
   4  -1   2       25.96       32.83     13.12 o 
  -4   0   2       61.90       69.67     14.28 o 
  -3   0   2      228.18      209.04     12.08 o 
  -2   0   2       15.63        8.56      5.80 o 
  -1   0   2     6289.59     6661.67     38.33 o 
   0   0   2       35.04       49.64      3.36 o 
   1   0   2    19738.78    20020.83    273.29 o 
   2   0   2       15.27       27.92      4.58 o 
   3   0   2      155.45      166.76     10.15 o 
   4   0   2       90.96       96.81     14.42 o 
  -4   1   2      204.16      221.95     16.27 o 
  -3   1   2      341.01      334.88     13.50 o 
  -2   1   2     1967.70     1885.82     21.42 o 
  -1   1   2     8109.54     7715.32    156.51 o 
   0   1   2     1332.94     1350.28     41.06 o 
   1   1   2     1019.48     1103.69     14.99 o 
   2   1   2        1.54       -0.16      3.29 o 
   3   1   2      221.17      247.12     12.88 o 
   4   1   2       30.34       29.28     13.20 o 
  -4   2   2      214.47      224.08     16.89 o 
  -3   2   2       11.19       13.70      8.34 o 
  -2   2   2      912.51      920.90     15.16 o 
  -1   2   2     2454.50     2410.44     19.52 o 
   0   2   2     6431.20     5111.20     79.36 o 
   1   2   2     1965.01     1921.16     19.24 o 
   2   2   2      731.42      725.91     15.67 o 
   3   2   2      207.69      202.03     14.59 o 
   4   2   2       32.22       43.51     19.98 o 
  -4   3   2       40.61       36.26     15.42 o 
  -3   3   2      407.22      435.39     14.98 o 
  -2   3   2     1268.96     1264.28     18.33 o 
  -1   3   2     2268.07     2375.90     21.05 o 
   0   3   2     3429.59     3092.17     93.42 o 
   1   3   2      240.05      239.83      7.78 o 
   2   3   2       49.10       39.40      7.03 o 
   3   3   2        0.75       -0.29      7.42 o 
   4   3   2       89.45      102.83     15.89 o 
  -4   4   2       22.24       42.64     15.40 o 
  -3   4   2      310.14      303.17     15.15 o 
  -2   4   2        3.64       -0.88      5.87 o 
  -1   4   2      274.54      266.03      9.00 o 
   0   4   2      859.07      808.89     16.76 o 
   1   4   2     1728.10     1693.76     21.09 o 
   2   4   2      571.20      573.85     14.80 o 
   3   4   2       23.29       24.64      9.86 o 
   4   4   2       46.99       45.32     14.79 o 
  -4   5   2       52.20       99.04     16.31 o 
  -3   5   2       18.70       30.03     10.82 o 
  -2   5   2      645.32      682.48     16.26 o 
  -1   5   2     1587.73     1588.79     21.19 o 
   0   5   2       91.41       93.76      7.13 o 
   1   5   2      436.54      432.96     12.59 o 
   2   5   2      108.90      105.46      9.90 o 
   3   5   2       15.01       10.05     10.23 o 
   4   5   2        1.30       21.59     13.48 o 
  -3   6   2       17.02        4.20     12.78 o 
  -2   6   2       37.02       44.24      9.82 o 
  -1   6   2        3.45       -2.04      7.01 o 
   0   6   2      450.70      440.46     22.65 o 
   1   6   2      458.51      435.55     14.23 o 
   2   6   2       66.79       72.70      9.88 o 
   3   6   2       47.13       40.23     11.73 o 
  -3   7   2      158.66      154.14     18.33 o 
  -2   7   2        1.37        3.60     10.71 o 
  -1   7   2      149.28      147.10     11.75 o 
   0   7   2     1216.26     1207.11    106.49 o 
   1   7   2      274.36      253.70     13.04 o 
   2   7   2       64.73       50.84     11.12 o 
   3   7   2        6.80       14.86     12.34 o 
  -3   8   2       32.72       44.22     18.80 o 
  -2   8   2        1.38      -10.49     11.49 o 
  -1   8   2        3.26       -9.78      9.78 o 
   0   8   2       28.60       32.89      6.94 o 
   1   8   2      115.98      116.36     12.05 o 
   2   8   2       20.57        7.35     11.86 o 
  -2   9   2      105.61      131.81     16.96 o 
  -1   9   2        1.07       21.04     12.31 o 
   0   9   2       97.82      100.64      8.94 o 
   1   9   2        0.47       -2.69     10.45 o 
   2   9   2        0.02       -5.42     11.32 o 
  -1  10   2        0.36      -11.72     13.14 o 
   0  10   2       49.45       39.97     10.12 o 
   1  10   2       11.17       14.79     13.29 o 
  -1 -10   3       13.74       16.85     12.88 o 
   0 -10   3        1.09       -1.23      8.80 o 
   1 -10   3       22.41       36.26     15.20 o 
  -2  -9   3       76.29       72.97     13.73 o 
  -1  -9   3        3.66       20.43     10.46 o 
   0  -9   3       28.49       22.65     17.29 o 
   1  -9   3       39.56       59.00     12.51 o 
   2  -9   3       37.37       35.49     16.78 o 
  -3  -8   3        0.13       13.72     11.95 o 
  -2  -8   3        7.86       16.81     10.80 o 
  -1  -8   3        1.72       28.49      9.33 o 
   0  -8   3      177.82      161.22      8.89 o 
   1  -8   3        0.45       -9.98      9.98 o 
   2  -8   3       80.30       79.08     15.31 o 
  -3  -7   3        3.87        3.77     11.39 o 
  -2  -7   3       47.93       72.30      9.98 o 
  -1  -7   3      179.95      205.73     11.60 o 
   0  -7   3       57.50       75.30      6.66 o 
   1  -7   3       21.94       23.05      9.35 o 
   2  -7   3       15.39        6.67     11.52 o 
   3  -7   3       28.76       29.38     16.54 o 
  -3  -6   3       84.26       97.25     12.28 o 
  -2  -6   3       66.88       70.54      9.87 o 
  -1  -6   3       23.36       28.21      7.31 o 
   0  -6   3        3.32       -0.32      4.72 o 
   1  -6   3     1214.02     1211.48     20.61 o 
   2  -6   3        3.31       -3.55      9.05 o 
   3  -6   3      408.23      392.43     21.26 o 
  -4  -5   3        1.23        7.29     13.41 o 
  -3  -5   3       57.81       61.26     11.03 o 
  -2  -5   3      205.66      222.23     11.08 o 
  -1  -5   3      532.32      528.73     13.10 o 
   0  -5   3      163.68      159.33     10.59 o 
   1  -5   3      746.47      757.11     14.34 o 
   2  -5   3       11.29       27.92      8.03 o 
   3  -5   3      172.00      204.83     14.20 o 
   4  -5   3        7.24       11.35     18.23 o 
  -4  -4   3       22.60       49.94     13.36 o 
  -3  -4   3       11.79        7.35      8.88 o 
  -2  -4   3      362.53      379.94     12.04 o 
  -1  -4   3      667.99      708.45     13.30 o 
   0  -4   3      153.46      178.83      5.12 o 
   1  -4   3      939.34      968.08     14.39 o 
   2  -4   3     1454.62     1504.35     21.38 o 
   3  -4   3      173.19      174.27     13.36 o 
   4  -4   3       14.17        9.49     16.75 o 
  -4  -3   3       18.42        2.84     13.73 o 
  -3  -3   3       75.83       84.00      9.93 o 
  -2  -3   3      277.33      274.14     10.27 o 
  -1  -3   3     1257.72     1215.74     15.43 o 
   0  -3   3     3125.34     3375.09    161.68 o 
   1  -3   3      252.56      261.11      7.46 o 
   2  -3   3      506.22      434.84     11.69 o 
   3  -3   3      165.12      147.86     11.51 o 
   4  -3   3       69.14       33.79     16.96 o 
  -4  -2   3       12.39       -1.62      8.29 o 
  -3  -2   3      219.10      219.81     14.16 o 
  -2  -2   3        5.91        9.37      5.78 o 
  -1  -2   3      379.05      379.79      8.29 o 
   0  -2   3      516.30      490.51     21.34 o 
   1  -2   3     1303.86     1332.27     13.39 o 
   2  -2   3     1577.95     1592.30     18.93 o 
   3  -2   3      460.10      452.55     14.97 o 
   4  -2   3      177.87      232.58     17.93 o 
  -4  -1   3       55.66       39.98     17.02 o 
  -3  -1   3       12.80       13.83     10.69 o 
  -2  -1   3     2044.31     1911.16     28.49 o 
  -1  -1   3     1862.87     1895.15     18.98 o 
   0  -1   3     1087.08     1140.39      9.08 o 
   1  -1   3     4655.21     4611.44    103.86 o 
   2  -1   3      118.59      104.10      6.62 o 
   3  -1   3       10.42       10.17      8.03 o 
   4  -1   3       78.02       87.03     14.34 o 
  -4   0   3        1.49       11.90     13.65 o 
  -3   0   3      259.73      248.50     14.01 o 
  -2   0   3      607.18      578.85     14.72 o 
  -1   0   3      143.99      149.73      6.40 o 
   0   0   3      599.96      655.95      9.90 o 
   1   0   3      129.85      136.96      5.64 o 
   2   0   3     3782.57     3872.12     30.67 o 
   3   0   3      729.30      729.91     17.79 o 
   4   0   3       81.59      119.53     14.62 o 
  -4   1   3       65.68       34.60     14.93 o 
  -3   1   3      174.01      173.79     12.07 o 
  -2   1   3        8.04       -2.86      3.89 o 
  -1   1   3     8048.99     7810.51    179.55 o 
   0   1   3      528.22      573.47     24.63 o 
   1   1   3      835.61      836.71     14.78 o 
   2   1   3     3533.26     3672.00     40.50 o 
   3   1   3      364.37      344.33     16.23 o 
   4   1   3       27.82       29.79     14.23 o 
  -4   2   3       36.39       55.56     13.94 o 
  -3   2   3      149.93      156.72     10.90 o 
  -2   2   3      163.91      158.68      8.48 o 
  -1   2   3        1.33        7.73      3.68 o 
   0   2   3      634.76      615.38     10.99 o 
   1   2   3     1525.72     1544.95     19.43 o 
   2   2   3      817.54      852.05     19.54 o 
   3   2   3      700.50      684.53     24.90 o 
   4   2   3      100.62      134.37     22.44 o 
  -4   3   3        0.45        3.82     13.77 o 
  -3   3   3       44.59       42.68     10.37 o 
  -2   3   3     1205.80     1197.16     19.35 o 
  -1   3   3      279.98      312.23      9.06 o 
   0   3   3     7950.30     6384.33     87.56 o 
   1   3   3      330.66      350.24     10.05 o 
   2   3   3      332.33      323.03     12.21 o 
   3   3   3       30.76       11.47     11.19 o 
   4   3   3       44.48       34.32     16.53 o 
  -4   4   3        1.26       16.30     14.44 o 
  -3   4   3       16.06       20.11      9.92 o 
  -2   4   3      616.58      629.61     14.85 o 
  -1   4   3      122.34      136.29      7.72 o 
   0   4   3       78.59       92.55      4.84 o 
   1   4   3       12.30       12.60      5.89 o 
   2   4   3      951.97      954.37     19.72 o 
   3   4   3      113.80      125.76     12.17 o 
   4   4   3       85.98       75.63     16.97 o 
  -4   5   3       14.60       40.94     16.91 o 
  -3   5   3        6.82       19.06     11.01 o 
  -2   5   3       70.51       73.97      9.45 o 
  -1   5   3      208.52      206.45     10.34 o 
   0   5   3      784.78      739.50     32.92 o 
   1   5   3      282.67      290.35     11.48 o 
   2   5   3      130.04      131.71      9.97 o 
   3   5   3       67.29       57.91     11.85 o 
   4   5   3       35.27       47.20     14.73 o 
  -3   6   3       23.03       20.65     13.32 o 
  -2   6   3       33.83       33.78      9.37 o 
  -1   6   3      797.98      828.58     18.11 o 
   0   6   3      417.53      398.66      9.58 o 
   1   6   3       23.33       26.44      8.18 o 
   2   6   3       30.47       25.66      9.78 o 
   3   6   3      183.50      165.26     14.80 o 
  -3   7   3       21.27       22.57     15.19 o 
  -2   7   3       16.98       16.56     10.96 o 
  -1   7   3       75.59       73.95     10.71 o 
   0   7   3        1.73       -0.64      5.95 o 
   1   7   3      408.59      403.58     15.70 o 
   2   7   3        4.59        3.83      9.41 o 
   3   7   3       10.52        8.26     11.85 o 
  -3   8   3       12.76        8.21     17.61 o 
  -2   8   3       15.02       19.21     13.60 o 
  -1   8   3       21.32       31.22     10.27 o 
   0   8   3       40.35       39.66      7.41 o 
   1   8   3        2.59       -7.96      9.05 o 
   2   8   3       53.92       46.24     12.39 o 
  -2   9   3        5.17       14.43     15.17 o 
  -1   9   3       50.46       42.63     13.92 o 
   0   9   3        1.69       -7.22      7.22 o 
   1   9   3       17.84       10.44     12.06 o 
   2   9   3       31.84       25.28     13.47 o 
  -1  10   3       15.65       23.12     14.61 o 
   0  10   3        0.71        2.62     11.25 o 
   0 -10   4       32.66       37.35     12.24 o 
  -2  -9   4        4.56       22.85     11.69 o 
  -1  -9   4        0.51       -3.23     11.06 o 
   0  -9   4        6.62       10.83      8.27 o 
   1  -9   4        4.52        3.25     12.89 o 
   2  -9   4       18.15       23.39     17.23 o 
  -2  -8   4       10.78       10.00     11.31 o 
  -1  -8   4        0.09       -9.82      9.82 o 
   0  -8   4       26.33       10.85      7.09 o 
   1  -8   4        0.69       -4.57     10.62 o 
   2  -8   4        5.36       -3.70     13.74 o 
  -3  -7   4       15.88        0.85     12.62 o 
  -2  -7   4      166.78      162.65     13.67 o 
  -1  -7   4       85.54       71.09     10.38 o 
   0  -7   4      269.28      274.00      9.43 o 
   1  -7   4        0.34       -8.90      8.90 o 
   2  -7   4        1.32      -11.43     11.43 o 
   3  -7   4        2.32       14.07     16.08 o 
  -3  -6   4       31.67       37.24     11.91 o 
  -2  -6   4       94.43       98.68     10.94 o 
  -1  -6   4        0.25        8.19      6.72 o 
   0  -6   4       44.35       37.41      5.52 o 
   1  -6   4       45.80       55.50      8.33 o 
   2  -6   4      153.07      145.84     12.09 o 
   3  -6   4       19.75        7.72     14.05 o 
  -4  -5   4       74.90       90.65     14.74 o 
  -3  -5   4       31.31       43.65     10.55 o 
  -2  -5   4      143.97      141.00     10.32 o 
  -1  -5   4      763.15      769.25     15.26 o 
   0  -5   4       49.04       36.47      7.26 o 
   1  -5   4      263.54      248.10     10.83 o 
   2  -5   4       21.21       37.13      8.11 o 
   3  -5   4       39.32       52.87     12.62 o 
   4  -5   4       46.61       69.06     20.73 o 
  -4  -4   4       49.06       50.98     14.69 o 
  -3  -4   4       76.58       58.18     11.07 o 
  -2  -4   4       25.63       21.07      7.22 o 
  -1  -4   4        3.21       -4.20      5.20 o 
   0  -4   4      285.98      275.50      9.70 o 
   1  -4   4      603.78      600.19     12.44 o 
   2  -4   4        2.99        1.48      7.25 o 
   3  -4   4      162.45      170.69     13.85 o 
   4  -4   4       18.29        0.59     17.64 o 
  -4  -3   4        0.12       -9.21      9.21 o 
  -3  -3   4      703.57      682.68     19.88 o 
  -2  -3   4      204.28      213.66      9.79 o 
  -1  -3   4      951.94      982.43     14.54 o 
   0  -3   4     2181.86     2344.54     48.60 o 
   1  -3   4      439.83      427.80      9.33 o 
   2  -3   4      443.88      434.37     12.20 o 
   3  -3   4        3.04       18.40      9.49 o 
   4  -3   4        6.02       -1.57     15.33 o 
  -4  -2   4       67.33       68.98     16.76 o 
  -3  -2   4      388.31      329.98     17.17 o 
  -2  -2   4      121.82      106.36      8.76 o 
  -1  -2   4     2487.69     2484.55     22.55 o 
   0  -2   4      218.83      194.54      4.13 o 
   1  -2   4      868.20      897.81     11.94 o 
   2  -2   4      754.16      755.22     13.72 o 
   3  -2   4        7.59        9.47      8.73 o 
   4  -2   4      125.32      138.10     17.55 o 
  -4  -1   4       11.38       15.94     15.65 o 
  -3  -1   4      355.02      327.35     18.28 o 
  -2  -1   4     1922.45     1822.51     28.35 o 
  -1  -1   4     1356.77     1430.49     18.25 o 
   0  -1   4      667.67      671.75     15.84 o 
   1  -1   4      959.47      955.64     12.25 o 
   2  -1   4       70.35       68.86      6.32 o 
   3  -1   4        3.63       -0.56      7.94 o 
   4  -1   4        0.08       52.66     12.71 o 
  -4   0   4      240.16      175.51     20.54 o 
  -3   0   4      139.88      112.30     13.21 o 
  -2   0   4      313.14      316.99     12.03 o 
  -1   0   4        4.69        9.34      4.36 o 
   0   0   4     3855.76     4284.63    145.00 o 
   1   0   4      261.65      239.43      8.06 o 
   2   0   4     2312.77     2395.08     26.02 o 
   3   0   4       20.01       39.47      9.41 o 
   4   0   4       86.71      102.93     15.04 o 
  -4   1   4        3.74       33.56     13.88 o 
  -3   1   4      442.79      435.92     16.65 o 
  -2   1   4     1485.37     1494.94     22.81 o 
  -1   1   4     1550.83     1665.93     20.14 o 
   0   1   4     2649.03     2835.18    160.74 o 
   1   1   4     1706.41     1827.05     23.66 o 
   2   1   4      319.75      340.77     14.65 o 
   3   1   4      401.34      398.15     17.65 o 
   4   1   4       12.91        8.35     15.19 o 
  -4   2   4       29.43       37.15     14.76 o 
  -3   2   4      955.25      959.01     22.81 o 
  -2   2   4       29.87       40.20      6.63 o 
  -1   2   4        6.82        3.21      4.38 o 
   0   2   4      304.22      298.03      6.46 o 
   1   2   4     1604.79     1593.72     22.34 o 
   2   2   4      159.46      172.83     11.23 o 
   3   2   4       59.92       75.32     16.00 o 
   4   2   4      133.58      112.38     25.15 o 
  -4   3   4       10.30       29.65     14.84 o 
  -3   3   4       38.08       36.89     11.22 o 
  -2   3   4      896.99      883.15     17.48 o 
  -1   3   4     3288.71     3383.49     30.07 o 
   0   3   4      450.96      440.59      8.16 o 
   1   3   4      558.02      534.89     13.83 o 
   2   3   4       80.79       91.30      9.94 o 
   3   3   4       11.65       13.99     12.07 o 
   4   3   4        3.32        4.91     17.71 o 
  -4   4   4      165.20      158.42     19.94 o 
  -3   4   4       48.65       63.49     10.83 o 
  -2   4   4      681.40      685.75     16.86 o 
  -1   4   4       51.18       72.58      6.59 o 
   0   4   4     1144.75     1073.52     12.55 o 
   1   4   4       17.20       28.02      6.39 o 
   2   4   4      102.31       98.79     10.11 o 
   3   4   4      201.40      235.45     15.64 o 
   4   4   4        4.29        5.47     16.86 o 
  -4   5   4       25.73       33.82     17.07 o 
  -3   5   4      241.64      260.38     15.79 o 
  -2   5   4      112.22      103.70     10.77 o 
  -1   5   4      370.84      353.19     13.09 o 
   0   5   4     2225.05     2032.49     28.00 o 
   1   5   4       74.34       68.57      8.97 o 
   2   5   4      256.48      239.44     13.61 o 
   3   5   4        4.00       17.62     11.04 o 
  -3   6   4      123.48      161.43     14.77 o 
  -2   6   4       30.69       27.07     10.39 o 
  -1   6   4       63.45       53.06      9.68 o 
   0   6   4       19.48        4.93     16.44 o 
   1   6   4       97.73      105.92     10.02 o 
   2   6   4       49.78       55.49     10.55 o 
   3   6   4       15.03       10.17     11.91 o 
  -3   7   4        5.38       14.74     15.18 o 
  -2   7   4      221.17      200.57     15.53 o 
  -1   7   4       86.52       61.23     11.13 o 
   0   7   4       39.51       39.67      6.70 o 
   1   7   4      468.73      461.71     16.88 o 
   2   7   4       57.96       53.92     12.21 o 
   3   7   4       27.38        9.23     13.43 o 
  -2   8   4       50.70       61.52     13.83 o 
  -1   8   4       53.66       50.58     12.65 o 
   0   8   4       22.51       17.25      7.50 o 
   1   8   4       27.70       20.16     10.64 o 
   2   8   4        0.15       -1.16     10.34 o 
  -2   9   4       24.10       31.82     15.07 o 
  -1   9   4      141.84      183.17     15.76 o 
   0   9   4        8.46        0.76      7.85 o 
   1   9   4       22.55       25.67     12.06 o 
   2   9   4        0.99      -10.21     10.37 o 
   0  10   4       14.17       16.55     14.88 o 
  -2  -9   5       11.56       14.73     13.15 o 
  -1  -9   5      129.60      136.94     14.35 o 
   0  -9   5        7.05       23.71     22.60 o 
   1  -9   5        0.11       -9.66     13.07 o 
  -2  -8   5        1.50        9.90     11.53 o 
  -1  -8   5        6.25        9.05     10.69 o 
   0  -8   5        8.66       15.28      7.46 o 
   1  -8   5      240.36      230.90     15.66 o 
   2  -8   5        0.44       12.54     13.26 o 
  -3  -7   5        7.09       -6.79     12.62 o 
  -2  -7   5       17.54        3.69     10.29 o 
  -1  -7   5       94.31       98.97     10.94 o 
   0  -7   5      340.96      330.43     10.27 o 
   1  -7   5       25.59       35.29     10.06 o 
   2  -7   5        2.59        8.51     12.35 o 
   3  -7   5        1.65        5.31     17.07 o 
  -3  -6   5       50.02       33.45     12.41 o 
  -2  -6   5      210.82      214.76     12.86 o 
  -1  -6   5        3.12       11.45      7.77 o 
   0  -6   5       57.14       53.07      7.45 o 
   1  -6   5        0.50       -0.57      7.82 o 
   2  -6   5      483.68      445.28     17.94 o 
   3  -6   5        4.50        5.06     14.55 o 
  -4  -5   5        8.13       21.00     14.30 o 
  -3  -5   5        5.58        7.81     11.15 o 
  -2  -5   5      103.95      103.23      9.95 o 
  -1  -5   5      416.31      425.49     13.04 o 
   0  -5   5     1320.60     1353.29     16.02 o 
   1  -5   5      109.34      132.82      8.96 o 
   2  -5   5      167.67      165.94     11.49 o 
   3  -5   5        4.45       -9.42     13.33 o 
  -4  -4   5        8.11        3.96     14.34 o 
  -3  -4   5      411.44      440.30     17.24 o 
  -2  -4   5       27.43        8.06      7.94 o 
  -1  -4   5     1060.04     1064.19     17.65 o 
   0  -4   5      225.37      230.54      6.12 o 
   1  -4   5       63.58       46.66      6.78 o 
   2  -4   5      563.90      553.37     14.71 o 
   3  -4   5      180.49      214.16     14.18 o 
   4  -4   5       43.07       54.21     19.06 o 
  -4  -3   5       14.79       27.40     15.17 o 
  -3  -3   5        0.61        3.71      9.65 o 
  -2  -3   5      285.48      280.44     11.61 o 
  -1  -3   5     1382.23     1472.42     18.59 o 
   0  -3   5      824.33      830.37     23.39 o 
   1  -3   5     4394.36     4609.77     32.13 o 
   2  -3   5       29.83       27.18      7.17 o 
   3  -3   5        6.96        5.99      9.86 o 
   4  -3   5        0.36        9.49     16.24 o 
  -4  -2   5       31.59       29.98     17.31 o 
  -3  -2   5      140.70      112.76     13.69 o 
  -2  -2   5     2583.99     2567.03     31.10 o 
  -1  -2   5        2.34        0.40      4.66 o 
   0  -2   5      806.05      781.05      8.26 o 
   1  -2   5       90.89       87.09      5.61 o 
   2  -2   5     1859.23     1923.17     22.69 o 
   3  -2   5      211.58      209.35     13.19 o 
   4  -2   5       54.29       82.02     16.30 o 
  -4  -1   5       13.18       12.44     16.70 o 
  -3  -1   5       11.12       23.07     10.84 o 
  -2  -1   5       32.03       28.19      8.46 o 
  -1  -1   5     4533.10     4583.58     37.18 o 
   0  -1   5     3647.39     3904.26    160.36 o 
   1  -1   5     2043.28     2144.37     20.61 o 
   2  -1   5     1481.80     1417.96     20.40 o 
   3  -1   5       13.48        6.91      9.11 o 
   4  -1   5        9.00        9.64     15.61 o 
  -4   0   5       83.55       84.12     16.91 o 
  -3   0   5      160.79      148.01     13.27 o 
  -2   0   5     2415.96     2561.00     33.85 o 
  -1   0   5     1041.79     1063.91     18.61 o 
   0   0   5      608.79      578.86     20.95 o 
   1   0   5      469.65      462.57     11.69 o 
   2   0   5      170.10      182.13      9.89 o 
   3   0   5      936.86      894.73     22.25 o 
   4   0   5       85.23      112.55     16.93 o 
  -4   1   5      119.02      107.61     17.90 o 
  -3   1   5       91.41       82.67     11.69 o 
  -2   1   5     1317.57     1327.46     22.99 o 
  -1   1   5       17.75       15.46      5.74 o 
   0   1   5     7290.72     8042.52    568.00 o 
   1   1   5     3521.47     3810.20     37.81 o 
   2   1   5      350.34      353.47     15.49 o 
   3   1   5      578.16      596.36     21.62 o 
   4   1   5       79.50       74.99     17.04 o 
  -4   2   5        9.09        4.39     14.68 o 
  -3   2   5      289.53      268.54     15.05 o 
  -2   2   5     1705.98     1726.00     25.27 o 
  -1   2   5     1075.11     1055.70     17.65 o 
   0   2   5       62.91       60.45      4.50 o 
   1   2   5      412.73      428.97     13.28 o 
   2   2   5      556.71      553.64     18.84 o 
   3   2   5      668.34      669.35     26.53 o 
   4   2   5       25.21       35.97     20.39 o 
  -4   3   5        9.38       36.79     15.34 o 
  -3   3   5       59.68       56.71     11.65 o 
  -2   3   5        1.06       -2.21      5.20 o 
  -1   3   5     2193.18     2282.16     26.47 o 
   0   3   5       65.93       54.08      4.69 o 
   1   3   5     3728.32     3635.44     36.88 o 
   2   3   5      712.50      675.19     20.10 o 
   3   3   5       73.54       89.26     14.81 o 
   4   3   5        0.56      -11.64     11.64 o 
  -4   4   5       39.81       36.18     18.27 o 
  -3   4   5      161.21      158.24     14.32 o 
  -2   4   5       87.48       92.76     10.00 o 
  -1   4   5     2236.30     2190.13     27.08 o 
   0   4   5       75.49       78.96      5.99 o 
   1   4   5        3.50       10.70      6.74 o 
   2   4   5        1.14        4.99      8.78 o 
   3   4   5      375.36      395.97     20.03 o 
   4   4   5       22.86       17.06     18.38 o 
  -4   5   5        7.93       19.31     17.53 o 
  -3   5   5       15.49       24.13     11.84 o 
  -2   5   5        0.42       12.83      8.23 o 
  -1   5   5      147.56      139.59     10.13 o 
   0   5   5      311.58      312.95     10.02 o 
   1   5   5      904.42      922.14     20.43 o 
   2   5   5      293.26      287.62     15.13 o 
   3   5   5       29.94       47.94     12.53 o 
  -3   6   5        7.94       13.62     14.08 o 
  -2   6   5      485.13      481.55     18.43 o 
  -1   6   5        3.62        3.06      8.19 o 
   0   6   5      557.23      534.85     20.89 o 
   1   6   5        0.12       -1.42      6.87 o 
   2   6   5       18.61       29.94     10.36 o 
   3   6   5       18.29       29.66     12.68 o 
  -3   7   5       35.29        7.04     15.96 o 
  -2   7   5       19.59       43.89     11.53 o 
  -1   7   5       89.48       95.11     11.79 o 
   0   7   5      150.88      148.78      8.56 o 
   1   7   5        1.57       19.54      9.22 o 
   2   7   5      350.18      327.62     17.41 o 
   3   7   5        1.17       22.25     13.66 o 
  -2   8   5       17.64       34.94     13.40 o 
  -1   8   5      193.70      185.74     15.63 o 
   0   8   5        9.63        9.30      7.44 o 
   1   8   5       45.84       43.63     11.97 o 
   2   8   5        1.85       13.48     11.88 o 
  -2   9   5        8.29       -9.33     13.56 o 
  -1   9   5       18.77       21.44     13.55 o 
   0   9   5       30.74       28.28     13.94 o 
   1   9   5       15.27       16.83     12.23 o 
  -1  -9   6        2.59        5.82     12.27 o 
   0  -9   6        5.30        8.85     15.04 o 
   1  -9   6       21.41       37.73     13.97 o 
  -2  -8   6        1.74       -2.04     11.44 o 
  -1  -8   6        0.26       17.34     10.19 o 
   0  -8   6       52.56       62.10      8.06 o 
   1  -8   6        4.63       14.61     11.93 o 
   2  -8   6        0.39      -14.90     14.90 o 
  -3  -7   6       32.93       23.17     13.40 o 
  -2  -7   6       16.91       10.07     11.23 o 
  -1  -7   6      147.40      166.22     12.11 o 
   0  -7   6       36.45       20.75      7.02 o 
   1  -7   6      109.76      123.59     12.35 o 
   2  -7   6       76.55      107.48     14.35 o 
   3  -7   6        0.13       11.83     17.53 o 
  -3  -6   6        0.60        1.30     12.17 o 
  -2  -6   6       20.16       18.20      9.87 o 
  -1  -6   6        0.59       -6.61      7.58 o 
   0  -6   6       61.30       75.71      6.19 o 
   1  -6   6        1.94       10.57      8.37 o 
   2  -6   6        0.32        1.53     10.93 o 
   3  -6   6       52.52       43.52     17.04 o 
  -4  -5   6       32.02        1.15     15.80 o 
  -3  -5   6      280.11      295.16     16.35 o 
  -2  -5   6        3.68        8.37      8.46 o 
  -1  -5   6       15.58        2.67      7.48 o 
   0  -5   6      843.45      866.27     11.81 o 
   1  -5   6        5.49       18.80      6.79 o 
   2  -5   6      121.03      138.00     12.00 o 
   3  -5   6       95.90      110.96     16.14 o 
  -4  -4   6       92.01      117.67     16.84 o 
  -3  -4   6       14.60       20.86     10.97 o 
  -2  -4   6      135.90      125.43     11.08 o 
  -1  -4   6        2.68       -0.21      5.32 o 
   0  -4   6      225.43      230.97      7.64 o 
   1  -4   6       56.14       53.27      6.60 o 
   2  -4   6      173.87      169.62     10.94 o 
   3  -4   6       11.05        9.61     11.48 o 
   4  -4   6       50.70       30.18     21.26 o 
  -4  -3   6        0.46       14.89     15.58 o 
  -3  -3   6        0.06       -3.79      7.62 o 
  -2  -3   6      568.52      563.06     15.96 o 
  -1  -3   6       23.55       22.23      5.70 o 
   0  -3   6       36.74       38.46      4.01 o 
   1  -3   6     1998.57     2051.38     22.42 o 
   2  -3   6        4.27       -1.46      7.12 o 
   3  -3   6      288.81      281.72     16.31 o 
   4  -3   6       24.58       25.17     17.74 o 
  -4  -2   6      119.55       84.77     20.13 o 
  -3  -2   6      148.52      146.80     14.54 o 
  -2  -2   6      122.93      111.28      9.93 o 
  -1  -2   6      555.18      556.25     13.35 o 
   0  -2   6       75.93       91.00      4.36 o 
   1  -2   6      339.22      305.84      9.44 o 
   2  -2   6        1.01        7.00      7.21 o 
   3  -2   6      155.70      165.70     13.38 o 
   4  -2   6       19.94        9.58     16.44 o 
  -4  -1   6       19.69        5.18     16.66 o 
  -3  -1   6       29.55       17.11     12.50 o 
  -2  -1   6      717.41      774.30     20.42 o 
  -1  -1   6       26.48       11.49      6.18 o 
   0  -1   6      358.11      347.68      7.27 o 
   1  -1   6     1668.29     1714.05     20.44 o 
   2  -1   6      213.07      206.53     10.56 o 
   3  -1   6      311.39      322.85     15.03 o 
   4  -1   6       28.81       20.49     16.22 o 
  -4   0   6       85.12       71.11     18.28 o 
  -3   0   6      818.20      817.25     25.61 o 
  -2   0   6      109.58       91.55     10.91 o 
  -1   0   6       41.87       60.10      7.18 o 
   0   0   6     3825.77     4127.80    137.57 o 
   1   0   6      451.80      446.07     13.02 o 
   2   0   6       76.21       76.97      8.85 o 
   3   0   6      115.35      112.66     13.53 o 
   4   0   6       19.08       16.98     17.61 o 
  -4   1   6        1.32        8.52     15.65 o 
  -3   1   6        4.85       13.43     11.13 o 
  -2   1   6      716.90      757.07     19.27 o 
  -1   1   6      316.90      305.54     12.04 o 
   0   1   6      133.72      135.03      6.14 o 
   1   1   6     1161.18     1151.95     22.69 o 
   2   1   6     1185.47     1230.13     26.99 o 
   3   1   6        6.50       13.47     13.26 o 
   4   1   6      222.81      205.83     21.85 o 
  -4   2   6      383.00      318.29     23.23 o 
  -3   2   6       25.87       28.19     11.33 o 
  -2   2   6      979.57      960.26     20.93 o 
  -1   2   6      208.49      220.03     10.21 o 
   0   2   6        9.57       16.61      3.99 o 
   1   2   6      396.00      436.77     14.61 o 
   2   2   6       21.55       73.13     11.31 o 
   3   2   6       44.48       63.29     16.78 o 
   4   2   6        1.97        7.78     21.34 o 
  -4   3   6       14.86        0.67     16.37 o 
  -3   3   6       33.40       36.16     11.59 o 
  -2   3   6      124.05      144.25     10.80 o 
  -1   3   6       24.61       31.58      7.12 o 
   0   3   6     1819.80     1732.69     17.78 o 
   1   3   6       15.36       12.60      7.61 o 
   2   3   6      502.81      526.69     19.22 o 
   3   3   6      116.85       90.29     16.56 o 
   4   3   6       37.80       29.05     22.64 o 
  -4   4   6       46.11       86.95     18.07 o 
  -3   4   6      467.03      455.76     20.23 o 
  -2   4   6       11.40       14.81      8.62 o 
  -1   4   6      554.23      524.89     16.22 o 
   0   4   6      115.09      131.35      6.90 o 
   1   4   6       13.25       18.38      8.05 o 
   2   4   6       65.32       80.14     12.14 o 
   3   4   6       13.88       29.41     13.69 o 
   4   4   6       20.40       13.66     20.03 o 
  -4   5   6        0.86      -14.67     14.67 o 
  -3   5   6       59.86       85.75     14.13 o 
  -2   5   6      163.36      154.34     13.01 o 
  -1   5   6      347.26      328.56     14.14 o 
   0   5   6       26.01       25.05      7.27 o 
   1   5   6      648.27      641.88     18.22 o 
   2   5   6       35.87       28.47     11.04 o 
   3   5   6       56.34       47.00     15.45 o 
  -3   6   6       73.44       87.76     16.02 o 
  -2   6   6      142.93      134.47     13.23 o 
  -1   6   6       69.81       68.53     10.01 o 
   0   6   6        9.66        4.12      6.32 o 
   1   6   6       25.20       38.52      9.47 o 
   2   6   6        3.19       -8.62      8.62 o 
   3   6   6        5.00       26.38     13.72 o 
  -3   7   6       31.77       63.70     15.68 o 
  -2   7   6       39.16       66.33     12.88 o 
  -1   7   6      143.90      157.30     13.01 o 
   0   7   6       52.87       47.28      7.56 o 
   1   7   6        0.92       -8.07      8.07 o 
   2   7   6      128.59      119.86     14.38 o 
   3   7   6        0.39      -11.83     11.83 o 
  -2   8   6        4.97      -11.51     11.51 o 
  -1   8   6        2.75        1.84     11.83 o 
   0   8   6       91.00      111.02     17.69 o 
   1   8   6        0.97        3.57     10.79 o 
   2   8   6       10.27       30.38     12.26 o 
  -1   9   6        9.46        9.30     13.52 o 
   0   9   6       32.61       35.16      9.37 o 
   1   9   6        6.68       14.14     11.57 o 
  -1  -9   7        5.43        8.90     12.68 o 
   0  -9   7       97.82       90.70     28.35 o 
   1  -9   7        0.14        8.47     15.05 o 
  -2  -8   7       19.51       38.65     12.56 o 
  -1  -8   7       60.69       88.74     12.55 o 
   0  -8   7       55.76       55.55     12.62 o 
   1  -8   7       12.93       18.64     12.74 o 
   2  -8   7       32.59       64.92     15.59 o 
  -3  -7   7        0.12       -4.03     12.14 o 
  -2  -7   7        0.05        3.68     11.03 o 
  -1  -7   7       90.21      102.32     11.09 o 
   0  -7   7      157.76      136.25     19.04 o 
   1  -7   7       27.53       32.42     11.27 o 
   2  -7   7        5.44       12.95     13.01 o 
  -3  -6   7       18.21       13.39     13.18 o 
  -2  -6   7       88.62       97.11     11.59 o 
  -1  -6   7      305.56      313.84     14.03 o 
   0  -6   7        0.72        4.98      5.95 o 
   1  -6   7      147.99      139.59     11.86 o 
   2  -6   7       11.89       34.32     11.46 o 
   3  -6   7       32.39       48.96     16.59 o 
  -3  -5   7       42.29       24.22     13.04 o 
  -2  -5   7       14.78       11.12      8.81 o 
  -1  -5   7      368.67      364.74     13.53 o 
   0  -5   7      235.16      231.69      8.11 o 
   1  -5   7      572.46      583.91     15.29 o 
   2  -5   7        8.06      -10.08     10.08 o 
   3  -5   7       18.92       16.18     15.14 o 
  -4  -4   7       31.82       68.81     16.17 o 
  -3  -4   7       13.37       25.38     11.45 o 
  -2  -4   7     1668.62     1711.63     27.84 o 
  -1  -4   7        3.74       16.82      6.50 o 
   0  -4   7      476.69      438.22      9.31 o 
   1  -4   7       29.01       33.17      7.12 o 
   2  -4   7       68.55       64.01      9.59 o 
   3  -4   7       41.71       42.63     13.51 o 
  -4  -3   7       30.60       47.99     17.00 o 
  -3  -3   7       73.80       86.82     13.37 o 
  -2  -3   7       14.62        1.71      8.61 o 
  -1  -3   7      283.76      272.91     11.06 o 
   0  -3   7     2064.69     2073.75     19.82 o 
   1  -3   7      284.37      283.63     10.33 o 
   2  -3   7      750.70      720.22     17.84 o 
   3  -3   7       17.13       49.37     11.75 o 
   4  -3   7        2.30       -3.05     18.10 o 
  -4  -2   7       82.04       63.57     20.71 o 
  -3  -2   7      282.40      296.18     17.98 o 
  -2  -2   7      444.73      452.64     16.29 o 
  -1  -2   7     3677.18     3702.41     35.29 o 
   0  -2   7      145.88      127.18      5.54 o 
   1  -2   7        3.50        5.45      5.58 o 
   2  -2   7        3.98       -2.69      6.79 o 
   3  -2   7      207.00      216.96     14.84 o 
   4  -2   7       13.56       -5.06     16.01 o 
  -4  -1   7       93.31       80.16     20.35 o 
  -3  -1   7      312.26      280.42     18.14 o 
  -2  -1   7      188.54      193.76     12.48 o 
  -1  -1   7        6.30       12.86      6.37 o 
   0  -1   7     3060.95     3100.19     58.88 o 
   1  -1   7     3354.20     3398.93     32.62 o 
   2  -1   7      114.16      108.34      9.67 o 
   3  -1   7      233.37      242.72     15.48 o 
   4  -1   7       18.08       -5.86     15.72 o 
  -4   0   7        0.61       -4.82      9.42 o 
  -3   0   7      597.29      577.48     24.00 o 
  -2   0   7      812.51      780.29     21.97 o 
  -1   0   7     4373.53     4738.16     45.59 o 
   0   0   7      796.15      735.95     30.44 o 
   1   0   7       44.82       50.99      7.43 o 
   2   0   7       62.83       56.19      9.93 o 
   3   0   7       36.04       80.10     11.57 o 
   4   0   7       68.19       61.46     18.09 o 
  -4   1   7       13.55       12.94     16.97 o 
  -3   1   7      410.90      402.75     20.18 o 
  -2   1   7      414.49      435.31     16.70 o 
  -1   1   7     2181.81     2322.20     31.21 o 
   0   1   7      366.30      380.00     10.00 o 
   1   1   7     1851.65     1942.02     29.59 o 
   2   1   7     1309.27     1312.33     29.39 o 
   3   1   7       60.51       32.51     14.40 o 
   4   1   7       59.90       71.31     20.26 o 
  -4   2   7        4.60        2.90     15.43 o 
  -3   2   7      459.42      500.69     20.31 o 
  -2   2   7      613.53      616.72     18.53 o 
  -1   2   7     2978.65     3123.47     36.18 o 
   0   2   7     1703.62     1723.57     30.89 o 
   1   2   7        2.40        4.32      7.74 o 
   2   2   7       74.59       80.94     12.89 o 
   3   2   7       62.03       87.71     16.55 o 
   4   2   7       99.20       94.21     24.01 o 
  -4   3   7       79.36       83.92     18.88 o 
  -3   3   7      307.63      295.21     18.02 o 
  -2   3   7       14.16       15.19      9.03 o 
  -1   3   7        8.20       12.49      7.46 o 
   0   3   7     1551.88     1523.25     17.83 o 
   1   3   7      290.12      269.19     13.51 o 
   2   3   7     1181.20     1221.79     29.54 o 
   3   3   7       80.31       78.40     16.50 o 
   4   3   7       19.53       -3.57     12.21 o 
  -4   4   7       12.41       50.83     17.13 o 
  -3   4   7       79.30       80.64     13.93 o 
  -2   4   7     1190.19     1166.59     24.49 o 
  -1   4   7      263.07      247.74     12.85 o 
   0   4   7     1026.04      967.63     20.67 o 
   1   4   7      729.96      714.24     19.59 o 
   2   4   7      132.15      151.54     14.31 o 
   3   4   7        0.78       -9.13      9.13 o 
  -3   5   7      119.97      122.17     16.38 o 
  -2   5   7      232.38      214.53     14.92 o 
  -1   5   7       95.82       84.91     10.52 o 
   0   5   7       98.11       85.39      7.39 o 
   1   5   7      167.79      165.65     12.92 o 
   2   5   7      514.60      538.43     20.80 o 
   3   5   7       25.57       38.77     14.88 o 
  -3   6   7        0.46        4.67     13.78 o 
  -2   6   7       61.80       62.02     12.26 o 
  -1   6   7     1025.51     1043.76     23.67 o 
   0   6   7       15.80       17.17      7.60 o 
   1   6   7      247.67      223.63     15.02 o 
   2   6   7        3.66       14.90     11.49 o 
   3   6   7        7.32        3.00     15.01 o 
  -3   7   7        9.04       38.99     16.51 o 
  -2   7   7       68.85       76.15     13.13 o 
  -1   7   7        1.70       -6.26      8.73 o 
   0   7   7       18.03        2.91      6.74 o 
   1   7   7      173.97      187.62     14.32 o 
   2   7   7        1.08      -10.26     10.26 o 
  -2   8   7       60.51       45.40     16.51 o 
  -1   8   7        5.27       15.55     12.61 o 
   0   8   7      211.77      222.08     11.56 o 
   1   8   7        0.30       -5.68      9.34 o 
   2   8   7       15.50       -1.25     10.98 o 
  -1   9   7       20.28        6.99     13.91 o 
   0   9   7        3.11       -3.42     13.99 o 
   1   9   7        4.02       25.03     13.01 o 
  -1  -9   8        7.50       -7.82     13.01 o 
   0  -9   8        0.10       12.59      9.54 o 
   1  -9   8        0.64       10.08     15.64 o 
  -2  -8   8       31.56       35.70     13.47 o 
  -1  -8   8       17.82       30.73     12.29 o 
   0  -8   8        1.03       12.02      8.17 o 
   1  -8   8      100.45      105.34     16.40 o 
   2  -8   8        1.19        8.95     16.38 o 
  -3  -7   8        1.65       26.35     13.42 o 
  -2  -7   8        1.66       -5.93     10.68 o 
  -1  -7   8       59.74       52.20     12.43 o 
   0  -7   8       71.84       73.25     19.25 o 
   1  -7   8        4.05       -7.07     11.02 o 
   2  -7   8       47.31       52.07     14.98 o 
  -3  -6   8       18.12       29.11     13.77 o 
  -2  -6   8        0.89        1.61     10.39 o 
  -1  -6   8      136.91      152.84     11.73 o 
   0  -6   8       46.65       59.99      7.07 o 
   1  -6   8      212.20      235.37     13.70 o 
   2  -6   8        0.64       -3.78     12.03 o 
   3  -6   8        0.08        8.07     17.01 o 
  -3  -5   8       62.53       58.59     13.43 o 
  -2  -5   8       41.15       46.66     10.98 o 
  -1  -5   8       28.74       37.09      8.45 o 
   0  -5   8      122.25      115.33      8.56 o 
   1  -5   8      626.72      644.05     17.94 o 
   2  -5   8       75.86       66.83     12.59 o 
   3  -5   8       39.48       45.55     17.36 o 
  -4  -4   8        7.34       -6.84     11.71 o 
  -3  -4   8       84.09       84.90     14.23 o 
  -2  -4   8       31.68       33.98     10.30 o 
  -1  -4   8      594.70      580.76     16.46 o 
   0  -4   8      376.22      359.46      9.73 o 
   1  -4   8      181.03      181.45     10.89 o 
   2  -4   8      142.33      150.44     12.41 o 
   3  -4   8       24.84       43.19     15.45 o 
  -4  -3   8       10.21       26.89     16.40 o 
  -3  -3   8        1.21        8.50     11.32 o 
  -2  -3   8       68.15       59.02     10.54 o 
  -1  -3   8       94.97       80.46      8.37 o 
   0  -3   8       83.25       77.46      5.53 o 
   1  -3   8       95.10       75.96      8.45 o 
   2  -3   8      535.07      546.29     17.31 o 
   3  -3   8       86.20      118.31     15.23 o 
  -4  -2   8        6.02        7.73     18.88 o 
  -3  -2   8      149.62      173.55     16.15 o 
  -2  -2   8       75.83       75.43     10.06 o 
  -1  -2   8       31.41       23.03      7.56 o 
   0  -2   8     3379.50     3395.13     23.64 o 
   1  -2   8       52.65       49.37      7.40 o 
   2  -2   8      150.68      137.45     11.17 o 
   3  -2   8       48.66       37.94     13.68 o 
   4  -2   8       52.81       68.16     19.96 o 
  -4  -1   8        5.51       13.49     16.85 o 
  -3  -1   8      108.56       97.70     14.64 o 
  -2  -1   8        0.56        6.82      9.93 o 
  -1  -1   8       27.20        8.41      7.28 o 
   0  -1   8       83.40       92.65      5.72 o 
   1  -1   8      337.66      324.95     12.78 o 
   2  -1   8      716.96      657.53     19.12 o 
   3  -1   8      134.35       99.23     15.12 o 
   4  -1   8      107.47      113.86     21.07 o 
  -4   0   8       33.29        5.26     20.03 o 
  -3   0   8       61.13       47.18     14.34 o 
  -2   0   8      256.55      263.70     15.10 o 
  -1   0   8      508.88      509.44     16.63 o 
   0   0   8      291.49      266.08     21.71 o 
   1   0   8     2748.56     2849.29     35.85 o 
   2   0   8       34.95       38.09      9.30 o 
   3   0   8        6.40       11.74     12.78 o 
   4   0   8        3.77       -2.18     14.50 o 
  -4   1   8      155.17      123.43     21.58 o 
  -3   1   8       17.87       -3.24      7.38 o 
  -2   1   8      126.63      140.16     12.32 o 
  -1   1   8       92.56       88.96      9.98 o 
   0   1   8        2.57       10.22      5.15 o 
   1   1   8      139.84      137.80     12.22 o 
   2   1   8      457.08      477.89     19.52 o 
   3   1   8      385.87      392.22     22.50 o 
   4   1   8        8.19       24.16     20.78 o 
  -4   2   8        0.55        3.10     16.79 o 
  -3   2   8      739.90      733.77     25.86 o 
  -2   2   8      127.52      128.39     12.58 o 
  -1   2   8      648.14      602.27     19.04 o 
   0   2   8     1466.29     1523.72     56.83 o 
   1   2   8      477.49      536.57     18.62 o 
   2   2   8      237.00      272.13     18.00 o 
   3   2   8       11.45       -8.37      8.37 o 
   4   2   8        0.76       -5.29     11.62 o 
  -4   3   8       80.08       84.67     20.17 o 
  -3   3   8        4.86       19.82     12.14 o 
  -2   3   8       63.74       70.66     11.83 o 
  -1   3   8        9.26        9.54      8.06 o 
   0   3   8      565.17      538.23     23.15 o 
   1   3   8      578.99      552.43     19.45 o 
   2   3   8      148.23      151.61     15.27 o 
   3   3   8       88.87       91.95     19.12 o 
  -4   4   8       10.10       -0.55     13.10 o 
  -3   4   8        7.46       -0.78      9.07 o 
  -2   4   8      314.96      279.73     15.75 o 
  -1   4   8       11.06       10.58      9.33 o 
   0   4   8      474.21      457.26     13.67 o 
   1   4   8      687.02      704.32     21.37 o 
   2   4   8       11.92       25.86     11.35 o 
   3   4   8       56.80       68.42     17.80 o 
  -3   5   8        3.59       -1.28     10.41 o 
  -2   5   8      107.94      103.79     13.26 o 
  -1   5   8       14.93        9.03      9.98 o 
   0   5   8       36.23       40.46      8.94 o 
   1   5   8       31.13       49.30     11.08 o 
   2   5   8      129.77      154.11     15.21 o 
   3   5   8       54.48       59.44     18.29 o 
  -3   6   8       25.95       -3.76     12.55 o 
  -2   6   8       74.45       74.49     14.05 o 
  -1   6   8        2.06       -7.99      7.99 o 
   0   6   8      204.07      192.03     18.55 o 
   1   6   8      116.16      110.75     13.09 o 
   2   6   8       18.27       41.33     13.27 o 
   3   6   8       22.49       12.35     16.79 o 
  -3   7   8       83.53      103.56     18.65 o 
  -2   7   8       85.75       58.69     15.38 o 
  -1   7   8       60.85       61.95     13.16 o 
   0   7   8       15.67       22.15      7.84 o 
   1   7   8       37.13       34.03     12.57 o 
   2   7   8        0.34      -10.26     10.26 o 
  -2   8   8       46.58       40.39     15.28 o 
  -1   8   8        3.05       10.22     12.59 o 
   0   8   8        0.50        0.21      7.37 o 
   1   8   8       80.70       98.12     13.31 o 
  -1   9   8        4.32        0.57     13.81 o 
   0   9   8        4.95        9.24      9.10 o 
   0  -9   9        4.01        0.86     12.65 o 
  -2  -8   9       10.50        6.57     14.08 o 
  -1  -8   9        2.18       -3.85     11.45 o 
   0  -8   9       33.69       34.40      9.61 o 
   1  -8   9       42.08       21.40     15.85 o 
  -2  -7   9        0.03      -11.60     11.60 o 
  -1  -7   9       11.52       15.60     11.32 o 
   0  -7   9       17.19       19.26      8.10 o 
   1  -7   9       36.08       30.06     13.10 o 
   2  -7   9        2.35       12.28     15.46 o 
  -3  -6   9        0.94      -11.86     11.86 o 
  -2  -6   9      160.09      168.34     14.74 o 
  -1  -6   9       39.25       18.38     10.40 o 
   0  -6   9       24.77       10.44      7.33 o 
   1  -6   9       11.18       11.20     11.08 o 
   2  -6   9       16.19       11.76     13.63 o 
   3  -6   9       20.98       35.14     20.19 o 
  -3  -5   9       11.82       27.72     12.67 o 
  -2  -5   9       79.19       78.89     12.31 o 
  -1  -5   9       84.82       77.98     10.44 o 
   0  -5   9      203.13      188.87      8.59 o 
   1  -5   9        5.23       -5.08      8.75 o 
   2  -5   9       29.94       32.72     12.31 o 
   3  -5   9       19.97       43.95     17.45 o 
  -3  -4   9       86.26       92.24     14.90 o 
  -2  -4   9       16.56       26.94     10.19 o 
  -1  -4   9     1707.48     1704.04     27.00 o 
   0  -4   9       12.51       13.00     10.50 o 
   1  -4   9       14.47       22.46      8.61 o 
   2  -4   9       50.02       81.95     12.41 o 
   3  -4   9        1.70       11.51     15.28 o 
  -4  -3   9       45.64       82.86     18.72 o 
  -3  -3   9      120.17      118.18     15.22 o 
  -2  -3   9       66.06       70.08     11.12 o 
  -1  -3   9       78.93       67.64     10.06 o 
   0  -3   9       87.25       72.87      6.58 o 
   1  -3   9      518.81      482.76     15.64 o 
   2  -3   9        2.76       -4.79      8.62 o 
   3  -3   9      147.09      120.24     18.14 o 
  -4  -2   9       18.89       34.93     17.21 o 
  -3  -2   9      285.68      264.87     20.22 o 
  -2  -2   9      445.06      450.12     18.99 o 
  -1  -2   9      521.66      541.67     16.80 o 
   0  -2   9     1470.53     1486.24     16.86 o 
   1  -2   9        4.26        4.71      7.43 o 
   2  -2   9       41.18       39.54     10.30 o 
   3  -2   9       20.15       18.25     13.77 o 
  -4  -1   9      127.26      106.37     22.84 o 
  -3  -1   9       87.89       76.45     16.53 o 
  -2  -1   9      687.50      696.13     22.24 o 
  -1  -1   9      119.99      116.16     10.54 o 
   0  -1   9      448.15      442.45     10.96 o 
   1  -1   9       56.91       68.24      8.89 o 
   2  -1   9      487.86      455.99     17.81 o 
   3  -1   9       32.02       38.57     13.40 o 
   4  -1   9       23.42       14.31     21.04 o 
  -4   0   9        2.09        4.63     19.03 o 
  -3   0   9       91.41       86.00     15.92 o 
  -2   0   9      594.39      594.22     21.77 o 
  -1   0   9     1242.78     1311.74     25.35 o 
   0   0   9     2307.57     2376.69    106.25 o 
   1   0   9        9.54       -2.00      4.65 o 
   2   0   9      127.21      105.75     13.41 o 
   3   0   9       13.76       30.27     13.74 o 
   4   0   9        0.01      -14.54     14.54 o 
  -4   1   9      218.67      204.79     24.54 o 
  -3   1   9      163.87      162.82     17.06 o 
  -2   1   9      252.99      270.25     17.04 o 
  -1   1   9      618.40      613.27     20.24 o 
   0   1   9     1515.15     1566.45     60.27 o 
   1   1   9      129.70      124.61     12.85 o 
   2   1   9       86.87       94.36     13.55 o 
   3   1   9      161.24      177.09     19.19 o 
  -4   2   9        0.33      -11.31     11.31 o 
  -3   2   9       10.93       15.29     13.66 o 
  -2   2   9     1450.03     1630.95     31.97 o 
  -1   2   9      655.19      660.04     21.34 o 
   0   2   9      927.70      922.95     53.54 o 
   1   2   9      976.43     1057.84     27.18 o 
   2   2   9        8.97       10.13     13.54 o 
   3   2   9       64.04       35.05     18.85 o 
  -4   3   9       32.02       19.45     18.94 o 
  -3   3   9      288.27      304.99     19.49 o 
  -2   3   9      829.63      796.26     24.18 o 
  -1   3   9       88.37       66.31     11.49 o 
   0   3   9       46.36       59.64     12.15 o 
   1   3   9      436.67      463.15     19.24 o 
   2   3   9       57.84       65.03     14.22 o 
   3   3   9      104.46      131.00     19.91 o 
  -3   4   9        1.93       15.63     13.13 o 
  -2   4   9      194.06      181.07     15.23 o 
  -1   4   9     1219.95     1186.59     26.17 o 
   0   4   9      271.67      272.09     17.24 o 
   1   4   9      213.82      208.55     15.46 o 
   2   4   9      236.20      251.37     18.56 o 
   3   4   9        6.12       36.72     17.27 o 
  -3   5   9       93.84       98.22     17.32 o 
  -2   5   9      122.44      119.19     15.17 o 
  -1   5   9      160.76      159.92     13.35 o 
   0   5   9        9.13        6.70      7.04 o 
   1   5   9      101.53       95.35     13.23 o 
   2   5   9        9.02       -3.94      8.42 o 
   3   5   9       72.08       84.48     19.26 o 
  -3   6   9        8.79       12.43     15.65 o 
  -2   6   9      115.94      114.47     15.30 o 
  -1   6   9       10.09       18.84     10.86 o 
   0   6   9      665.38      655.29     54.87 o 
   1   6   9       27.69       36.86     11.82 o 
   2   6   9       38.58       76.95     14.64 o 
  -2   7   9       51.74       50.41     15.44 o 
  -1   7   9       40.23       51.16     12.94 o 
   0   7   9        3.98        3.17      7.89 o 
   1   7   9        0.50       -9.44      9.44 o 
   2   7   9       43.80       17.74     16.66 o 
  -2   8   9        4.34       -8.06     12.20 o 
  -1   8   9      143.41      112.13     16.63 o 
   0   8   9        1.21       -0.65      8.31 o 
   1   8   9       57.43       62.17     14.75 o 
  -1  -8  10       45.89       59.40     14.73 o 
   0  -8  10       27.10       45.84      9.98 o 
   1  -8  10        4.39        9.59     15.68 o 
  -2  -7  10       54.75       50.70     13.74 o 
  -1  -7  10       11.49       -6.83     10.93 o 
   0  -7  10       73.22       83.08      9.85 o 
   1  -7  10       28.88       14.39     14.43 o 
   2  -7  10       40.97       31.67     17.71 o 
  -3  -6  10        2.73       22.85     14.32 o 
  -2  -6  10       37.69       42.48     13.03 o 
  -1  -6  10        3.84       12.57     10.58 o 
   0  -6  10      264.16      268.23     10.95 o 
   1  -6  10       40.71       38.76     12.98 o 
   2  -6  10      101.01       77.67     17.33 o 
  -3  -5  10        7.92       19.26     14.39 o 
  -2  -5  10      125.28      129.24     14.37 o 
  -1  -5  10       82.82       90.32     11.79 o 
   0  -5  10        0.26       -5.49      5.76 o 
   1  -5  10       11.32        9.16     10.99 o 
   2  -5  10      176.30      206.29     16.97 o 
   3  -5  10       57.37       80.22     20.03 o 
  -3  -4  10        1.32       -2.03      9.80 o 
  -2  -4  10       92.07       79.45     13.42 o 
  -1  -4  10       26.84       16.58     10.00 o 
   0  -4  10     1239.92     1197.66     57.06 o 
   1  -4  10      313.87      293.24     14.92 o 
   2  -4  10       56.56       73.35     13.11 o 
   3  -4  10       22.24       22.49     16.78 o 
  -4  -3  10       10.42       46.43     19.09 o 
  -3  -3  10       72.80      104.21     15.55 o 
  -2  -3  10       75.83       87.80     12.08 o 
  -1  -3  10      532.74      498.41     17.45 o 
   0  -3  10      168.51      156.82      8.35 o 
   1  -3  10       88.02       86.74     10.69 o 
   2  -3  10       88.35       75.01     13.25 o 
   3  -3  10      123.34      119.56     18.86 o 
  -4  -2  10        1.16       -9.93     11.37 o 
  -3  -2  10       16.65       27.06     14.12 o 
  -2  -2  10        1.27       -6.67      6.67 o 
  -1  -2  10      613.36      569.99     19.08 o 
   0  -2  10      196.69      188.00     17.66 o 
   1  -2  10     1652.11     1628.12     27.17 o 
   2  -2  10      234.78      261.21     15.27 o 
   3  -2  10        3.52       -4.09     12.11 o 
  -4  -1  10       74.70       63.57     20.28 o 
  -3  -1  10        6.37       16.87     14.42 o 
  -2  -1  10      824.70      863.98     25.73 o 
  -1  -1  10      526.49      507.27     18.50 o 
   0  -1  10       85.66       79.36      7.20 o 
   1  -1  10       59.68       53.79     10.20 o 
   2  -1  10      187.61      182.98     14.40 o 
   3  -1  10      193.80      191.75     19.11 o 
  -4   0  10        5.86       -8.88     10.27 o 
  -3   0  10        5.06       -5.04      7.57 o 
  -2   0  10       22.36        4.33     11.44 o 
  -1   0  10      174.12      182.52     14.11 o 
   0   0  10     1325.16     1318.69     19.11 o 
   1   0  10      684.88      700.97     21.69 o 
   2   0  10      741.36      658.24     24.11 o 
   3   0  10       40.16       34.79     15.66 o 
  -4   1  10       20.03       42.45     20.17 o 
  -3   1  10      154.41      137.67     18.51 o 
  -2   1  10      131.94      140.91     14.91 o 
  -1   1  10      742.59      711.66     23.06 o 
   0   1  10      643.31      610.65     14.91 o 
   1   1  10       14.22       11.76     10.11 o 
   2   1  10      203.82      234.30     17.51 o 
   3   1  10       54.68       42.21     18.45 o 
  -4   2  10        0.13        5.30     18.58 o 
  -3   2  10       88.80      109.97     16.19 o 
  -2   2  10      238.77      246.90     17.05 o 
  -1   2  10       43.63       69.15     10.77 o 
   0   2  10      606.40      667.34     15.79 o 
   1   2  10     1723.20     1807.01     36.14 o 
   2   2  10      187.85      208.60     17.22 o 
   3   2  10       75.82       48.86     21.31 o 
  -4   3  10       19.65       12.07     20.71 o 
  -3   3  10       80.52       93.92     15.80 o 
  -2   3  10       12.25       13.74     11.61 o 
  -1   3  10     1356.17     1331.92     29.38 o 
   0   3  10       55.58       62.32      8.44 o 
   1   3  10      131.07      127.88     14.52 o 
   2   3  10       65.16       66.13     14.94 o 
   3   3  10       53.14       34.60     20.73 o 
  -3   4  10        6.45       18.74     14.50 o 
  -2   4  10       43.10       27.53     12.95 o 
  -1   4  10       20.75        1.44     11.09 o 
   0   4  10      326.68      320.57     11.92 o 
   1   4  10      414.30      424.70     19.98 o 
   2   4  10      213.73      228.35     18.47 o 
   3   4  10       33.13       43.74     19.68 o 
  -3   5  10      124.91      125.42     18.42 o 
  -2   5  10        6.54        2.17     12.08 o 
  -1   5  10      265.78      238.06     16.28 o 
   0   5  10      506.88      480.12     21.34 o 
   1   5  10       35.88       38.22     12.24 o 
   2   5  10        4.43       -9.13      9.13 o 
   3   5  10        8.50       -5.07     11.30 o 
  -3   6  10       18.17       44.21     16.64 o 
  -2   6  10        2.92       -9.16      9.16 o 
  -1   6  10        7.81       20.80     11.77 o 
   0   6  10        6.73       -1.37      5.61 o 
   1   6  10      193.34      214.95     17.70 o 
   2   6  10       88.60      109.05     16.87 o 
  -2   7  10      109.26       93.66     18.37 o 
  -1   7  10        1.68      -10.23     10.23 o 
   0   7  10       87.41       87.26     10.68 o 
   1   7  10       46.89       58.09     13.81 o 
   2   7  10       14.71       40.91     13.56 o 
  -1   8  10        0.19       12.51     14.24 o 
   0   8  10       20.40       12.26     15.69 o 
   1   8  10        5.12       -0.42     10.61 o 
  -1  -8  11        0.12       19.56     15.13 o 
   0  -8  11        6.57        8.52     17.60 o 
  -2  -7  11        3.75       19.52     14.41 o 
  -1  -7  11        8.45       -7.67     11.99 o 
   0  -7  11        6.74       -1.51      8.78 o 
   1  -7  11        0.64        6.54     14.28 o 
  -2  -6  11        0.32       -9.59     10.72 o 
  -1  -6  11       56.93       43.76     13.54 o 
   0  -6  11        9.89        3.58     18.18 o 
   1  -6  11        1.66        6.84     12.55 o 
   2  -6  11       36.26       42.24     18.48 o 
  -3  -5  11       11.54      -11.93     11.93 o 
  -2  -5  11        7.44       16.41     13.09 o 
  -1  -5  11       44.64       32.18     12.26 o 
   0  -5  11       25.62       13.53      7.80 o 
   1  -5  11        1.03       12.94     11.39 o 
   2  -5  11        9.21       -6.05     12.32 o 
  -3  -4  11        3.17       14.33     15.11 o 
  -2  -4  11       97.12      103.82     13.75 o 
  -1  -4  11        3.05        1.27      9.94 o 
   0  -4  11      329.26      313.57     22.08 o 
   1  -4  11       11.24       12.56     10.26 o 
   2  -4  11       59.12       38.72     15.13 o 
   3  -4  11       40.84       34.57     19.75 o 
  -3  -3  11       27.44       52.83     14.52 o 
  -2  -3  11      164.52      139.43     15.85 o 
  -1  -3  11       90.85       91.99     11.62 o 
   0  -3  11      275.30      237.76     13.65 o 
   1  -3  11      316.77      306.17     15.86 o 
   2  -3  11       34.50       18.42     12.86 o 
   3  -3  11        0.61        3.22     17.15 o 
  -4  -2  11        5.37       12.72     19.68 o 
  -3  -2  11       13.93        4.05     14.29 o 
  -2  -2  11      131.14      152.54     14.86 o 
  -1  -2  11      447.62      423.85     18.19 o 
   0  -2  11       10.39       -4.47      4.47 o 
   1  -2  11      184.89      145.71     13.61 o 
   2  -2  11       97.24       99.97     14.40 o 
   3  -2  11       54.54       37.09     17.63 o 
  -4  -1  11       53.28       42.97     22.97 o 
  -3  -1  11      214.88      252.47     21.30 o 
  -2  -1  11       25.64       43.26     13.29 o 
  -1  -1  11      516.77      495.18     20.60 o 
   0  -1  11        8.12        7.72      6.54 o 
   1  -1  11       16.46       -1.68      6.79 o 
   2  -1  11       88.06       80.91     14.03 o 
   3  -1  11       38.96       49.75     17.84 o 
  -4   0  11        4.84       25.71     20.45 o 
  -3   0  11        1.35       -0.39      7.96 o 
  -2   0  11      147.28      171.09     15.66 o 
  -1   0  11      302.53      315.37     17.43 o 
   0   0  11      130.63      114.46      9.39 o 
   1   0  11      546.36      502.72     21.49 o 
   2   0  11       11.10       -1.69      7.42 o 
   3   0  11      137.12      133.38     19.91 o 
  -4   1  11       29.67       64.31     20.12 o 
  -3   1  11      189.15      193.54     21.12 o 
  -2   1  11      503.93      520.94     23.47 o 
  -1   1  11        8.37        0.53     11.23 o 
   0   1  11      431.26      426.21     21.74 o 
   1   1  11      106.87      103.50     14.78 o 
   2   1  11       17.67       24.05     13.31 o 
   3   1  11        0.39        2.35     18.38 o 
  -3   2  11        1.55       -9.24      9.45 o 
  -2   2  11       34.03       29.66     13.42 o 
  -1   2  11     1051.06     1048.99     28.61 o 
   0   2  11      186.26      212.95     38.11 o 
   1   2  11       40.40       27.44     12.60 o 
   2   2  11      246.76      248.53     20.67 o 
   3   2  11       52.33       45.76     21.38 o 
  -3   3  11       77.13      107.15     17.19 o 
  -2   3  11      227.28      252.07     17.27 o 
  -1   3  11      593.27      591.19     22.55 o 
   0   3  11       33.94       27.18      8.37 o 
   1   3  11       34.12       48.65     12.58 o 
   2   3  11        5.94       -1.08      8.42 o 
   3   3  11        1.90      -11.19     11.19 o 
  -3   4  11        0.26       19.47     15.20 o 
  -2   4  11       20.07       16.14     13.14 o 
  -1   4  11       60.66       37.37     13.14 o 
   0   4  11      307.99      320.54     19.36 o 
   1   4  11       82.36       87.96     14.82 o 
   2   4  11       20.35       17.92     16.13 o 
   3   4  11      110.40      118.45     22.33 o 
  -3   5  11      192.13      140.89     21.80 o 
  -2   5  11       92.50       92.56     15.67 o 
  -1   5  11       78.14       49.45     14.18 o 
   0   5  11       48.22       46.20      9.13 o 
   1   5  11        8.56       -1.40      8.31 o 
   2   5  11        0.01       -9.79      9.79 o 
  -2   6  11        1.65       18.69     13.47 o 
  -1   6  11      138.65      116.47     15.83 o 
   0   6  11        3.64       12.59      8.56 o 
   1   6  11       73.26       85.09     16.00 o 
   2   6  11       23.34       22.22     16.47 o 
  -2   7  11       17.57       12.02     15.28 o 
  -1   7  11       85.40       90.87     15.47 o 
   0   7  11       19.01       14.92      9.68 o 
   1   7  11        4.71       16.21     13.79 o 
  -1   8  11        0.53       11.97     14.24 o 
   0   8  11       79.85       61.88     10.87 o 
  -1  -7  12      120.03      142.38     16.71 o 
   0  -7  12       18.16       18.35     23.29 o 
   1  -7  12        5.80       18.56     16.15 o 
  -2  -6  12        0.01      -12.15     12.15 o 
  -1  -6  12       32.21       29.84     12.93 o 
   0  -6  12       25.36        7.26     20.84 o 
   1  -6  12      113.20       84.75     16.83 o 
   2  -6  12        7.03       -9.63     16.01 o 
  -3  -5  12       52.99       54.30     17.90 o 
  -2  -5  12       56.06       54.53     14.91 o 
  -1  -5  12       81.23       68.02     13.96 o 
   0  -5  12      116.53      123.44      9.99 o 
   1  -5  12        1.99        6.50     12.55 o 
   2  -5  12        5.23      -14.36     14.36 o 
  -3  -4  12       33.80       39.60     16.59 o 
  -2  -4  12       15.73       -9.30      9.30 o 
  -1  -4  12      272.39      251.15     17.30 o 
   0  -4  12       14.24       23.49      7.56 o 
   1  -4  12      631.51      598.26     22.80 o 
   2  -4  12       94.74       94.51     17.09 o 
  -3  -3  12       10.53        9.60     15.87 o 
  -2  -3  12      400.13      431.59     21.33 o 
  -1  -3  12      202.41      154.32     14.63 o 
   0  -3  12      246.43      247.94     18.26 o 
   1  -3  12       99.10      119.07     13.90 o 
   2  -3  12       82.30       89.91     15.45 o 
   3  -3  12       10.84        9.39     19.16 o 
  -3  -2  12       30.87       58.41     16.06 o 
  -2  -2  12       62.56       77.62     13.20 o 
  -1  -2  12        8.31       13.07     10.90 o 
   0  -2  12      495.27      475.28     13.77 o 
   1  -2  12      317.22      306.28     16.82 o 
   2  -2  12      255.95      198.17     18.52 o 
   3  -2  12       42.44       50.17     19.20 o 
  -3  -1  12      113.62      124.56     19.75 o 
  -2  -1  12      129.47      137.89     15.64 o 
  -1  -1  12     1087.87     1087.98     28.75 o 
   0  -1  12      485.80      472.95     13.80 o 
   1  -1  12       60.93       68.71     12.32 o 
   2  -1  12        1.37       15.06     13.56 o 
   3  -1  12       19.70        5.14     18.90 o 
  -3   0  12      214.01      253.86     22.42 o 
  -2   0  12       44.41       18.28     14.46 o 
  -1   0  12       31.66       33.64     12.06 o 
   0   0  12       74.19       79.25      9.23 o 
   1   0  12      817.78      699.55     24.53 o 
   2   0  12      283.58      274.24     19.73 o 
   3   0  12       70.98       85.86     20.71 o 
  -3   1  12       26.26        0.78     18.71 o 
  -2   1  12      382.29      393.40     22.87 o 
  -1   1  12      755.71      830.02     26.38 o 
   0   1  12      613.36      632.48     49.97 o 
   1   1  12      179.26      164.27     16.44 o 
   2   1  12       22.93       28.88     14.76 o 
   3   1  12       66.19       87.37     20.93 o 
  -3   2  12       30.08       19.24     18.09 o 
  -2   2  12      292.07      324.49     20.69 o 
  -1   2  12       11.68       20.57     12.70 o 
   0   2  12      131.40      147.28     11.01 o 
   1   2  12      215.68      191.91     18.54 o 
   2   2  12      471.02      487.62     25.93 o 
   3   2  12       51.51       87.36     22.40 o 
  -3   3  12       60.19       54.25     19.01 o 
  -2   3  12      176.13      159.59     18.02 o 
  -1   3  12       79.30       62.06     15.48 o 
   0   3  12     1860.74     1976.62     27.28 o 
   1   3  12        2.70       -1.67      6.98 o 
   2   3  12       34.64       38.21     18.59 o 
   3   3  12        5.62       17.69     21.41 o 
  -3   4  12       60.23       66.44     18.54 o 
  -2   4  12       13.96       -6.15      9.66 o 
  -1   4  12      124.88      122.20     15.55 o 
   0   4  12       65.26       61.84     10.46 o 
   1   4  12      209.30      215.39     18.39 o 
   2   4  12      127.40      126.35     21.72 o 
  -3   5  12       14.28       19.56     17.89 o 
  -2   5  12      170.35      140.42     18.84 o 
  -1   5  12      121.79      123.53     15.40 o 
   0   5  12      184.16      196.02     18.65 o 
   1   5  12      251.44      257.72     19.49 o 
   2   5  12        2.15       -9.44      9.44 o 
  -2   6  12      132.92      123.32     18.63 o 
  -1   6  12       10.11       16.40     13.96 o 
   0   6  12       30.83       38.12     10.21 o 
   1   6  12       12.55        4.91     14.36 o 
  -1   7  12      145.57      101.50     17.77 o 
   0   7  12       24.72       15.29     14.42 o 
   1   7  12       44.54       56.21     16.24 o 
  -1  -7  13       11.20       18.37     15.91 o 
   0  -7  13        0.16        3.34     16.31 o 
  -2  -6  13        5.19       37.83     15.35 o 
  -1  -6  13       20.77       17.80     14.63 o 
   0  -6  13        0.19       16.27      9.69 o 
   1  -6  13       16.49       13.85     16.28 o 
  -2  -5  13        0.83       20.79     14.31 o 
  -1  -5  13       18.68       19.20     13.70 o 
   0  -5  13       32.26       41.47      9.97 o 
   1  -5  13       28.59       -8.03     13.02 o 
   2  -5  13       14.37       -0.55     15.16 o 
  -3  -4  13        0.84       17.28     17.10 o 
  -2  -4  13       19.98        5.91     14.93 o 
  -1  -4  13       30.02       36.43     12.41 o 
   0  -4  13       39.96       53.54      8.88 o 
   1  -4  13       32.53       44.30     14.13 o 
   2  -4  13       15.40       -5.48     13.83 o 
  -3  -3  13       18.41       65.54     16.48 o 
  -2  -3  13        8.37       39.24     12.36 o 
  -1  -3  13       34.86       27.69     12.85 o 
   0  -3  13      254.66      244.72     13.16 o 
   1  -3  13       15.73       -0.75      9.57 o 
   2  -3  13      274.53      246.15     21.39 o 
  -3  -2  13        1.57       -5.33     10.30 o 
  -2  -2  13       14.29        1.79     13.87 o 
  -1  -2  13        0.90        5.76     11.26 o 
   0  -2  13        1.64        2.40     12.17 o 
   1  -2  13        1.14        8.47     11.70 o 
   2  -2  13       61.99       79.11     15.31 o 
   3  -2  13       70.91       90.39     21.54 o 
  -3  -1  13        7.12        4.52     15.57 o 
  -2  -1  13      343.60      336.43     21.51 o 
  -1  -1  13       43.83       19.95     12.82 o 
   0  -1  13      404.40      391.96     14.33 o 
   1  -1  13      171.62      163.39     16.45 o 
   2  -1  13       18.27        3.22     15.66 o 
   3  -1  13       37.13       23.57     19.88 o 
  -3   0  13       22.13       51.49     17.66 o 
  -2   0  13       18.87       39.72     13.71 o 
  -1   0  13        4.69       -5.75      7.13 o 
   0   0  13        0.41       -5.18      5.18 o 
   1   0  13        1.80       -8.06      8.06 o 
   2   0  13      140.39      121.48     19.41 o 
   3   0  13       38.75       71.68     21.19 o 
  -3   1  13       22.57       24.41     18.38 o 
  -2   1  13       36.78       46.34     15.65 o 
  -1   1  13      335.68      404.16     20.94 o 
   0   1  13       18.08       24.69      8.85 o 
   1   1  13      295.41      272.79     19.48 o 
   2   1  13       51.70       55.09     17.77 o 
   3   1  13       20.17        7.03     21.98 o 
  -3   2  13        7.23        4.93     17.57 o 
  -2   2  13        0.84       13.85     14.42 o 
  -1   2  13      144.80      129.27     17.54 o 
   0   2  13      117.89      123.73     11.82 o 
   1   2  13        1.46       20.67     12.99 o 
   2   2  13        8.42        4.45     16.47 o 
  -3   3  13       50.13       64.31     19.03 o 
  -2   3  13       33.38       59.27     15.87 o 
  -1   3  13      121.42      106.63     17.77 o 
   0   3  13      155.87      152.28     12.02 o 
   1   3  13       31.30       65.17     14.78 o 
   2   3  13      110.06      101.30     21.20 o 
  -3   4  13       15.47        5.58     19.47 o 
  -2   4  13       52.09       61.56     15.83 o 
  -1   4  13        6.21       -7.98      7.98 o 
   0   4  13       10.30        1.32      6.70 o 
   1   4  13       22.52       25.06     15.66 o 
   2   4  13       62.86       58.14     20.67 o 
  -2   5  13       57.11       33.22     17.19 o 
  -1   5  13       91.92       76.70     15.77 o 
   0   5  13       12.57       24.90     10.34 o 
   1   5  13       40.08       22.68     17.41 o 
   2   5  13       50.42       68.64     18.21 o 
  -2   6  13        0.51       14.43     15.11 o 
  -1   6  13       42.21       30.81     16.60 o 
   0   6  13       30.22       31.06      9.96 o 
   1   6  13        2.31       -0.42     10.11 o 
  -1   7  13        0.41        0.64     15.47 o 
   0   7  13       30.28       19.98     11.88 o 
  -1  -6  14        5.31        3.67     15.14 o 
   0  -6  14       11.12       -4.31      9.72 o 
   1  -6  14        6.54       26.09     16.26 o 
  -2  -5  14       97.37      113.76     17.72 o 
  -1  -5  14       44.36       45.22     15.22 o 
   0  -5  14        5.43       -2.63      7.94 o 
   1  -5  14       53.09       70.68     16.90 o 
  -2  -4  14        9.83       25.08     14.90 o 
  -1  -4  14        0.72       -9.35      9.35 o 
   0  -4  14       81.75       83.42     10.71 o 
   1  -4  14        0.46       -8.44     10.98 o 
   2  -4  14       88.80       89.09     19.97 o 
  -3  -3  14       36.22       36.31     19.61 o 
  -2  -3  14       74.03       78.04     16.70 o 
  -1  -3  14      179.64      181.82     17.93 o 
   0  -3  14      128.50      127.67     12.75 o 
   1  -3  14       72.58       66.19     16.35 o 
   2  -3  14        1.34       13.08     17.22 o 
  -3  -2  14      151.12      157.18     21.83 o 
  -2  -2  14       30.36       20.98     15.76 o 
  -1  -2  14        0.40       -3.97      8.40 o 
   0  -2  14        0.22        5.36     13.87 o 
   1  -2  14      159.33      139.74     17.62 o 
   2  -2  14       83.31       81.95     18.39 o 
  -3  -1  14        4.49       14.13     18.84 o 
  -2  -1  14      274.24      277.02     21.76 o 
  -1  -1  14      148.31      158.51     16.81 o 
   0  -1  14      496.64      487.29     15.95 o 
   1  -1  14       96.71      110.49     15.20 o 
   2  -1  14       16.21       -8.58     11.21 o 
  -3   0  14       76.81       90.26     20.34 o 
  -2   0  14      200.41      202.22     21.65 o 
  -1   0  14      100.39       83.76     14.90 o 
   0   0  14      173.93      194.19     12.47 o 
   1   0  14        1.71       31.20     13.28 o 
   2   0  14      117.89      133.39     19.31 o 
  -3   1  14        8.34       12.67     18.90 o 
  -2   1  14      120.79      116.07     18.86 o 
  -1   1  14      305.30      345.17     20.62 o 
   0   1  14      481.31      471.93     16.41 o 
   1   1  14      154.86      149.13     17.93 o 
   2   1  14       38.48       40.67     18.22 o 
  -3   2  14      207.55      253.92     25.46 o 
  -2   2  14       67.45       70.45     18.34 o 
  -1   2  14      141.28      150.93     17.98 o 
   0   2  14        0.51        7.39     11.99 o 
   1   2  14       58.23       49.28     16.84 o 
   2   2  14       44.56       67.83     19.24 o 
  -3   3  14       11.99       -2.47     11.76 o 
  -2   3  14      111.09      127.70     19.69 o 
  -1   3  14      392.24      409.59     24.79 o 
   0   3  14        8.92       21.12     10.72 o 
   1   3  14      729.06      770.48     31.16 o 
   2   3  14        1.56       13.11     19.20 o 
  -2   4  14      222.06      214.46     22.81 o 
  -1   4  14       10.24        9.38     15.60 o 
   0   4  14       45.32       32.94     11.83 o 
   1   4  14       25.97       32.80     17.27 o 
   2   4  14       42.24       31.18     21.16 o 
  -2   5  14        7.65       18.85     16.02 o 
  -1   5  14      179.24      189.88     19.04 o 
   0   5  14      118.67      117.85     26.00 o 
   1   5  14       70.95       63.61     18.51 o 
  -1   6  14       63.99       88.18     16.88 o 
   0   6  14       14.47       10.90     11.42 o 
  -1  -5  15        0.81      -10.68     11.38 o 
   0  -5  15       90.05      102.37     12.56 o 
   1  -5  15       30.76       15.35     18.77 o 
  -2  -4  15        2.43       35.08     15.01 o 
  -1  -4  15      153.87      168.19     19.24 o 
   0  -4  15        4.37       16.05     10.09 o 
   1  -4  15        0.09        3.33     16.68 o 
  -2  -3  15        4.69        5.40     15.87 o 
  -1  -3  15        2.28       -9.69      9.69 o 
   0  -3  15       82.19       86.56     11.65 o 
   1  -3  15      241.22      219.35     20.90 o 
   2  -3  15        0.80        8.43     17.48 o 
  -2  -2  15       13.95       10.73     16.00 o 
  -1  -2  15      128.33      143.11     17.67 o 
   0  -2  15       62.59       50.84     11.12 o 
   1  -2  15        0.57        0.64     15.50 o 
   2  -2  15        0.24       -8.23     12.44 o 
  -3  -1  15        0.04        0.81     18.98 o 
  -2  -1  15       34.12       50.57     16.85 o 
  -1  -1  15      165.17      170.97     18.52 o 
   0  -1  15        2.48       -0.57      7.39 o 
   1  -1  15      235.82      245.54     19.86 o 
   2  -1  15      138.46      161.73     21.79 o 
  -3   0  15        4.37       -0.50     10.65 o 
  -2   0  15       32.36       43.84     17.43 o 
  -1   0  15      163.10      162.16     18.60 o 
   0   0  15       83.85       70.02     11.86 o 
   1   0  15       17.90       38.68     15.89 o 
   2   0  15        1.19       -4.77     11.54 o 
  -3   1  15        0.08        5.25     20.00 o 
  -2   1  15        0.15      -10.14     10.14 o 
  -1   1  15        0.86       -7.96      9.21 o 
   0   1  15      135.39      154.60     12.18 o 
   1   1  15      138.15      114.65     20.27 o 
   2   1  15      126.85      127.80     21.05 o 
  -2   2  15       72.75      118.49     19.15 o 
  -1   2  15       37.04       55.40     16.48 o 
   0   2  15      180.98      187.57     14.51 o 
   1   2  15       16.03       11.50     16.58 o 
   2   2  15        3.73       11.44     20.04 o 
  -2   3  15        0.95        9.31     16.88 o 
  -1   3  15       17.02       30.64     15.83 o 
   0   3  15       35.83       39.08     12.24 o 
   1   3  15       84.17       96.61     19.97 o 
  -2   4  15       13.98       23.18     18.74 o 
  -1   4  15      128.16      131.18     20.46 o 
   0   4  15       27.87       25.39     17.70 o 
   1   4  15        0.61       17.67     17.53 o 
  -1   5  15        1.56       -9.54     10.69 o 
   0   5  15       24.82        3.97      8.82 o 
   1   5  15       17.12        2.29     18.62 o 
   0  -5  16       14.67       30.98     12.55 o 
  -1  -4  16        0.48      -11.38     11.38 o 
   0  -4  16        2.56        8.83     11.89 o 
   1  -4  16        3.79       27.30     17.16 o 
  -2  -3  16       57.92       38.70     19.54 o 
  -1  -3  16       15.60       38.86     15.96 o 
   0  -3  16       28.86       27.67     20.45 o 
   1  -3  16       10.73       24.51     17.27 o 
  -2  -2  16       40.01       67.46     18.06 o 
  -1  -2  16       38.04       38.54     17.15 o 
   0  -2  16        6.33       -9.21      9.49 o 
   1  -2  16        9.33       -1.87     11.05 o 
  -2  -1  16        9.72        4.32     16.70 o 
  -1  -1  16      100.56      131.07     17.61 o 
   0  -1  16       31.90       39.45     11.04 o 
   1  -1  16       73.73       98.65     19.07 o 
  -2   0  16       37.67       57.07     18.14 o 
  -1   0  16       38.29       60.44     17.57 o 
   0   0  16       96.19       88.89     12.72 o 
   1   0  16       40.53       71.39     17.66 o 
  -2   1  16       22.53       47.63     18.37 o 
  -1   1  16      112.29      110.04     19.20 o 
   0   1  16       24.03       12.20     20.59 o 
   1   1  16      106.02      121.38     20.80 o 
  -2   2  16      237.92      256.86     23.19 o 
  -1   2  16        8.82       -0.42      9.24 o 
   0   2  16       42.60       29.85     22.15 o 
   1   2  16       12.25        3.77     17.33 o 
  -2   3  16        0.57        0.00     10.38 o 
  -1   3  16       39.84       14.89     18.37 o 
   0   3  16      115.69      128.16     17.01 o 
   1   3  16        1.76       -7.09     10.20 o 
  -1   4  16       59.68       51.00     19.21 o 
   0   4  16       14.28       12.33     30.51 o 
  -1  -3  17        1.01        9.18     16.69 o 
   0  -3  17       29.90       13.91     12.75 o 
  -1  -2  17      128.90      135.20     19.49 o 
   0  -2  17      102.90       94.06     13.42 o 
   1  -2  17       19.49       49.67     17.97 o 
  -2  -1  17       18.86        0.75     19.60 o 
  -1  -1  17       44.77       50.65     17.35 o 
   0  -1  17      101.23      100.09     13.12 o 
   1  -1  17       26.92       39.42     18.74 o 
  -2   0  17       29.76       60.47     18.31 o 
  -1   0  17      113.02      125.76     19.34 o 
   0   0  17      153.32      186.61     24.87 o 
   1   0  17       69.28       66.30     19.12 o 
  -2   1  17       58.42       36.74     20.77 o 
  -1   1  17        1.17        6.60     16.42 o 
   0   1  17        0.52       -7.57     16.24 o 
   1   1  17       68.92       72.52     20.73 o 
  -1   2  17      139.53      176.74     21.01 o 
   0   2  17      138.01      172.03     17.98 o 
   1   2  17       50.99       37.98     20.23 o 
  -1   3  17       43.27       52.83     18.08 o 
   0   3  17       10.76       31.02     13.88 o 
  -1  -1  18        0.18       -6.25     11.66 o 
   0  -1  18        0.03        5.48     19.89 o 
  -1   0  18        2.97      -11.93     11.93 o 
   0   0  18        6.18       51.53     12.39 o 
   0   1  18        4.44       -3.07      9.78 o 
                                                 
